# Supplementary material for: A mechanistic stress model of protein evolution accounts for site-specific evolutionary rates and their relationship with packing density and flexibility
Source: BMC Evol Biol. 2014 Apr 9;14:78. doi: 10.1186/1471-2148-14-78 (PMC4101840; doi:10.1186/1471-2148-14-78)
Supplement: Additional file 1: Table S1 — Protein Dataset. Protein: pdb code; chain: protein chain; EC.class: Enzyme Comission class; SCOP class: structural class of domains according to the SCOP classification; Domains: number of domains; Year: year in which the structure was determined; Resolution: resolution of the X-ray experiment; Sites: number of sites of the protein chain; Number.of.Sequences: number of sequences of the multiple sequence alignment used for site-specific rate inferences. [file 1471-2148-14-78-S1.csv]

Protein	chain	EC.class	SCOP.class	Domains	Year	Resolution	Sites	Number.of.Sequences
132L	A	3.02.01.0017	a+b	1	02-jun-93	1.8	124	300
13PK	A	2.07.02.0003	a/b	1	23-nov-96	2.5	415	300
1A26	A	2.04.02.0030	a, a+b	2	16-ene-98	2.25	351	300
1A2T	A	3.01.31.0001	b	1	11-ene-98	1.96	134	300
1A4L	A	5.99.01.0002	a/b	1	31-ene-98	2.6	349	300
1A65	A	1.10.03.0002	b, b, b	3	05-mar-98	2.23	504	300
1A8H	A	6.01.01.0010	a, a/b	2	26-mar-98	2	500	300
1A8S	A	1.11.01.0010	a/b	1	27-mar-98	1.8	273	300
1AF7	A	2.01.01.0080	a, a/b	2	22-mar-97	2	274	300
1AGM	A	3.02.01.0003	a	3	13-may-94	2.3	470	300
1AGY	A	3.01.01.0000	a/b	1	26-mar-97	1.15	197	300
1AH7	A	3.01.04.0003	a	1	14-abr-97	1.5	245	83
1AJ0	A	2.05.01.0015	a/b	1	14-may-97	2	282	300
1AK0	A	3.01.30.0001	a	1	28-may-97	1.8	264	300
1AKO	A	3.01.11.0002	a+b	1	26-may-97	1.7	268	300
1AMY	A	3.02.01.0001	b, a/b	2	10-mar-94	2.8	403	300
1AQ2	A	4.01.01.0049	a/b, a/b	2	05-ago-97	1.9	534	300
1AQL	A	3.01.01.0013	a/b	1	30-jul-97	2.8	532	300
1AST	A	3.04.24.0021	a+b	1	21-abr-93	1.8	200	300
1B04	A	6.05.01.0002	a+b	1	16-nov-98	2.8	310	300
1B2R	A	1.18.01.0002	b, a/b	2	27-nov-98	1.8	295	300
1BBS	A	3.04.23.0015	b	1	21-may-92	2.8	325	300
1BF2	A	3.02.01.0068	b, b, a/b	3	26-may-98	2	750	300
1BG0	A	2.07.03.0003	a, a+b	2	03-jun-98	1.86	356	300
1BH2	A	na	a, a/b	2	12-jun-98	2.1	315	300
1BOL	A	2.07.01.0068	a+b	1	05-ago-98	2	222	300
1BP2	A	3.01.01.0004	a	1	06-abr-81	1.7	123	300
1BQC	A	3.02.01.0078	a/b	1	12-ago-98	1.5	302	300
1BS0	A	2.03.01.0047	a/b	1	31-ago-98	1.65	383	300
1BS4	A	3.05.01.0088	a+b	1	01-sep-98	1.9	168	300
1BS9	A	3.01.01.0006	a/b	1	01-sep-98	1.1	207	300
1BT1	A	1.10.03.0001	a	1	02-sep-98	2.7	336	300
1BU7	A	1.06.02.0004	a	1	14-sep-98	1.65	455	300
1BVV	A	3.02.01.0008	b	1	18-sep-98	1.8	185	300
1BVZ	A	3.02.01.0135	b, b, a/b	3	22-sep-98	2.6	585	300
1BWL	A	1.06.99.0001	a/b	1	24-sep-98	2.7	399	300
1BWZ	A	5.01.01.0007	a+b, a+b	2	29-sep-98	2.72	274	300
1BYA	A	3.02.01.0002	a/b	1	25-ene-94	2.2	491	137
1BZC	A	3.01.03.0048	a/b	1	27-oct-98	2.35	297	300
1C82	A	4.02.02.0001	a, b, b	3	05-abr-00	1.7	719	244
1CA2	A	4.02.01.0001	b	1	06-feb-89	2	256	300
1CB8	A	4.02.02.0005	a, b, b	3	02-mar-99	1.9	674	240
1CBX	A	3.04.17.0001	a/b	1	31-oct-91	2	307	300
1CDG	A	2.04.01.0019	b, b, b, a/b	4	02-ago-93	2	686	300
1CEL	A	3.02.01.0091	b	1	17-may-94	1.8	433	239
1CHD	A	3.01.01.0061	a/b	1	09-mar-95	1.75	198	300
1CHK	B	3.02.01.0132	a+b	1	12-jun-95	2.4	238	73
1CM0	A	2.03.01.0048	a+b	1	12-may-99	2.3	162	300
1CNS	A	3.04.23.0004	a+b	1	24-jun-95	1.91	243	300
1COY	A	1.01.03.0006	a/b, a+b	2	14-jun-93	1.8	501	300
1CQQ	A	2.07.07.0048	b	1	10-ago-99	1.85	180	194
1CVR	A	3.04.22.0037	b, a/b	2	24-ago-99	2	432	134
1CWY	A	2.04.01.0025	a/b	1	27-ago-99	2	500	300
1CZ1	A	3.02.01.0058	a/b	1	01-sep-99	1.85	394	300
1CZF	A	3.02.01.0015	b	1	02-sep-99	1.68	335	300
1D1Q	A	3.01.03.0002	a/b	1	20-sep-99	1.7	159	300
1D4C	A	1.03.99.0001	a, a/b, a+b	3	03-oct-99	2.9	570	300
1D6O	A	5.02.01.0008	a+b	1	15-oct-99	1.85	107	300
1DDJ	A	3.04.21.0007	b	1	10-nov-99	2	247	300
1DGK	N	2.07.01.0001	a/b, a/b, a/b, a/b	4	24-nov-99	2.8	898	60
1DGS	A	6.05.01.0002	a, b, a+b	3	25-nov-99	2.9	581	300
1DIN	A	3.01.01.0045	a/b	1	14-mar-96	1.8	233	300
1DNP	A	4.01.99.0003	a, a/b	2	03-jul-95	2.3	469	300
1DVE	A	1.14.99.0003	a	1	20-ene-00	2.4	214	300
1E0C	A	2.08.01.0001	a/b, a/b	2	23-mar-00	1.8	270	300
1E1A	A	3.01.08.0002	b	1	28-abr-00	1.8	312	300
1E6E	A	1.18.01.0002	a/b, a/b	2	15-ago-00	2.3	457	300
1EB6	A	3.04.24.0039	a+b	1	19-jul-01	1	177	225
1EH5	A	3.01.02.0022	a/b	1	18-feb-00	2.5	279	300
1EUG	A	3.02.02.0003	a/b	1	12-oct-98	1.6	225	300
1EUU	A	3.02.01.0018	b, b, b	3	21-jun-96	2.5	601	300
1EX1	A	3.02.01.0058	a/b, a/b	2	10-nov-98	2.2	602	300
1EXN	A	3.01.11.0003	a, a/b	2	17-ene-97	2.5	267	300
1EXP	A	3.02.01.0008	a/b	1	11-ene-96	1.8	312	300
1EYP	A	5.05.01.0006	a+b	1	08-may-00	2.5	212	272
1FF3	A	1.08.04.0006	a+b	1	25-jul-00	1.9	210	300
1FGH	A	4.02.01.0003	a/b, a/b	2	14-sep-96	2.05	753	300
1FHL	A	3.02.01.0089	a/b	1	02-ago-00	2.3	334	300
1FOA	A	2.04.01.0101	a/b	1	26-ago-00	1.8	342	200
1G24	A	2.04.02.0000	a+b	1	16-oct-00	1.7	211	241
1G6T	A	2.05.01.0019	a+b	1	07-nov-00	1.6	427	300
1G8O	A	2.04.01.0087	a/b	1	20-nov-00	2.3	287	98
1GA8	A	2.04.01.0044	a/b	1	29-nov-00	2	271	300
1GAL	A	1.01.03.0004	a/b, a+b	2	27-ago-92	2.3	581	300
1GCU	A	1.03.01.0024	a/b, a+b	2	08-ago-00	1.4	292	300
1GOG	A	1.01.03.0009	b, b, b	3	30-sep-93	1.9	639	300
1GP5	A	1.14.11.0019	b	1	30-oct-01	2.2	346	300
1GQ8	A	3.01.01.0011	b	1	20-nov-01	1.75	318	300
1H19	A	3.03.02.0006	a, b, a+b	3	04-jul-02	2.1	610	300
1H3I	A	2.01.01.0043	b, b	2	04-sep-02	2.1	293	300
1HKA	A	2.07.06.0003	a+b	1	29-sep-98	1.5	158	300
1HPL	A	3.01.01.0003	b, a/b	2	27-ene-93	2.3	448	300
1HPM	A	3.06.01.0003	a/b, a/b	2	24-mar-95	1.7	378	300
1HQC	A	3.06.01.0003	a, a/b	2	15-dic-00	3.2	314	300
1I1E	A	3.04.24.0069	b, b, a+b, Coiled coil proteins	4	01-feb-01	2.5	1287	32
1I1I	P	3.04.24.0016	a+b	1	01-feb-01	2.3	665	300
1I9A	A	5.03.03.0002	a+b	1	18-mar-01	2.5	175	300
1IDJ	A	4.02.02.0010	b	1	04-oct-96	2.4	359	300
1IG8	A	2.07.01.0001	a/b, a/b	2	17-abr-01	2.2	469	300
1IM5	A	3.05.01.0019	a/b	1	09-may-01	1.65	179	300
1INP	A	3.01.03.0057	multi-domain	N	04-oct-94	2.3	400	300
1IU4	A	2.03.02.0013	a+b	1	27-feb-02	2.4	331	8
1J00	A	3.01.02.0000	a/b	1	18-oct-02	2	176	300
1J09	A	6.01.01.0017	a, a/b	2	12-nov-02	1.8	468	300
1JH6	A	3.01.04.0000	a+b	1	27-jun-01	1.8	181	282
1JMS	A	2.07.07.0031	a, a, a+b	3	19-jul-01	2.36	360	300
1JOA	A	1.11.01.0001	a/b, a/b, a+b	3	02-jul-96	2.8	446	300
1JS4	A	3.02.01.0004	a, b	2	30-may-97	2	605	300
1K30	A	2.03.01.0015	a/b	1	01-oct-01	1.9	363	48
1KL7	A	4.02.03.0001	a/b	1	11-dic-01	2.7	503	300
1KNP	A	1.04.03.0016	a, a/b, a+b	3	19-dic-01	2.6	529	300
1L1D	A	1.08.04.0006	b	1	15-feb-02	1.85	142	300
1L1L	A	1.17.04.0002	a/b	1	18-feb-02	1.75	717	300
1L6P	A	1.08.01.0008	b	1	12-mar-02	1.65	121	300
1L7N	A	3.01.03.0003	a/b	1	16-mar-02	1.8	207	300
1L7Q	A	3.01.01.0001	b, a/b	2	16-mar-02	1.76	571	300
1L8T	A	2.07.01.0095	a+b	1	21-mar-02	2.4	263	300
1L9X	A	3.04.19.0009	a/b	1	26-mar-02	1.6	288	300
1LBA	A	3.05.01.0028	a+b	1	22-dic-93	2.2	146	300
1LDM	A	1.01.01.0027	a/b, a+b	2	25-nov-87	2.1	329	300
1LJL	A	1.03.99.0001	a/b	1	21-abr-02	2.01	130	300
1LVH	A	5.04.02.0006	a/b	1	28-may-02	2.3	220	300
1M53	A	5.04.99.0011	b, a/b	2	08-jul-02	2.2	556	300
1MBB	A	1.01.01.0158	a+b, a+b	2	07-nov-95	2.3	340	300
1MJ9	A	2.03.01.0048	a+b	1	27-ago-02	2.5	273	300
1MLA	A	2.03.01.0039	a/b, a+b	2	25-ene-95	1.5	305	300
1MRQ	A	1.03.01.0020	a/b	1	18-sep-02	1.59	323	300
1MUD	A	3.02.02.0000	a	1	20-ago-98	1.8	225	300
1MUG	A	3.02.02.0000	a/b	1	10-jul-98	1.8	165	300
1NDH	A	1.06.02.0002	b, a/b	2	31-oct-94	2.1	270	300
1NDI	A	2.03.01.0007	a/b, a/b	2	09-dic-02	2.3	596	300
1NLU	A	3.04.21.0100	a/b	1	07-ene-03	1.3	368	300
1O8A	A	3.04.15.0001	a+b	1	26-nov-02	2	574	300
1O98	A	5.04.02.0001	a/b, a/b	2	11-dic-02	1.4	509	300
1OG1	A	2.04.02.0031	a+b	1	23-abr-03	2	223	165
1OGO	X	3.02.01.0011	b, b	2	08-may-03	1.65	572	161
1OJ4	A	2.07.01.0148	a+b, a+b	2	30-jun-03	2.01	277	300
1ONR	A	2.02.01.0002	a/b	1	13-ago-96	1.87	316	300
1OPM	A	1.14.17.0003	b, b	2	25-may-99	2.1	310	275
1OXA	A	1.00.00.0000	a	1	14-jul-95	2.1	403	300
1OYG	A	2.04.01.0010	b	1	04-abr-03	1.5	440	114
1P1X	A	4.01.02.0004	a/b	1	14-abr-03	0.99	250	300
1P3D	A	6.03.02.0008	a/b, a/b, a/b	3	17-abr-03	1.7	449	300
1P5D	X	5.04.02.0008	a/b, a/b, a/b, a+b	4	25-abr-03	1.6	454	300
1PA9	A	3.01.03.0048	a/b	1	13-may-03	2	279	300
1PII	A	4.01.01.0048	a/b, a/b	2	21-jun-91	2	452	286
1PKN	A	2.07.01.0040	b, a/b, a/b	3	25-mar-94	2.9	514	300
1PMI	A	5.03.01.0008	b	1	03-abr-96	1.7	440	300
1PP4	A	3.01.01.0000	a/b	1	16-jun-03	2.5	233	300
1PS9	A	1.03.01.0034	a/b, a/b, a/b	3	20-jun-03	2.2	671	300
1PTD	A	4.06.01.0013	a/b	1	24-may-95	2.6	296	300
1PUD	A	2.04.02.0029	a/b	1	28-jun-96	1.85	372	300
1PYL	A	3.01.04.0008	a+b	1	09-jul-03	1.51	96	223
1Q91	A	3.01.03.0005	a/b	1	22-ago-03	1.6	194	300
1QAM	A	2.01.01.0048	a/b	1	25-mar-99	2.2	235	300
1QAZ	A	3.05.01.0045	a	1	08-abr-99	1.78	351	300
1QBA	A	3.02.01.0052	b, b, a/b, a+b	4	06-jun-96	1.85	858	300
1QFM	A	3.04.21.0026	b, a/b	2	12-abr-99	1.4	705	300
1QGX	A	3.01.03.0007	multi-domain	N	10-may-99	1.6	354	300
1QJE	A	1.21.03.0001	b	1	23-jun-99	1.35	327	300
1QK2	A	3.02.01.0091	a/b	1	09-jul-99	2	363	295
1QWN	A	3.02.01.0114	a, b, a/b	3	02-sep-03	1.2	1014	300
1R1J	A	3.04.24.0011	a+b	1	24-sep-03	2.35	696	300
1R44	A	3.04.13.0000	a+b	1	03-oct-03	2.25	202	300
1R4Z	A	3.01.01.0003	a/b	1	09-oct-03	1.8	179	300
1RBN	A	3.01.27.0005	a+b	1	29-mar-94	2.1	124	292
1RDD	A	3.01.26.0004	a/b	1	23-jun-93	2.8	155	300
1RU4	A	4.02.02.0002	b	1	11-dic-03	1.6	400	300
1S3I	A	1.05.01.0006	b, a/b	2	13-ene-04	2.3	307	300
1S95	A	3.01.03.0016	a+b	1	03-feb-04	1.6	324	300
1SCA	A	3.04.21.0062	a/b	1	19-jul-93	2	274	300
1SLL	A	4.02.02.0015	b, b	2	14-oct-97	2	679	184
1SML	A	3.05.02.0006	a+b	1	22-sep-98	1.7	266	300
1SNZ	A	5.01.03.0003	b	1	12-mar-04	2.2	344	300
1TAH	B	3.01.01.0003	a/b	1	21-dic-93	3	318	300
1TLP	E	3.04.24.0027	a+b	1	29-jun-87	2.3	316	300
1U3F	A	6.03.03.0002	a/b	1	21-jul-04	2.5	164	300
1U5U	A	4.02.01.0092	multi-domain	N	28-jul-04	2	366	300
1UAS	A	3.02.01.0022	b, a/b	2	18-mar-03	1.5	362	300
1UN1	A	2.04.01.0207	b	1	03-sep-03	2.1	267	300
1VID	A	2.01.01.0006	a/b	1	05-ene-96	2	213	300
1VLB	A	1.02.99.0007	a, a+b, a+b, a+b	4	20-jul-04	1.28	907	300
1VNC	A	1.11.01.0010	a	1	01-sep-95	2.1	576	126
1VQ1	A	2.01.01.0000	a/b	1	02-dic-04	2.8	263	300
1W0H	A	3.01.00.0000	a/b	1	04-jun-04	1.59	194	300
1XQW	A	3.04.11.0005	na	na	13-oct-04	2	290	300
1Y9M	A	3.02.01.0080	b, b	2	16-dic-04	1.89	517	300
1YON	A	1.01.01.0169	a, a/b	2	28-ene-05	1.95	292	300
1YSC	A	3.04.16.0005	a/b	1	08-mar-94	2.8	421	300
1ZE1	A	4.02.01.0070	b, a+b	2	16-abr-05	2.9	308	300
1ZIO	A	2.07.04.0003	a/b, Small proteins	2	07-jun-96	1.96	217	300
206L	A	3.02.01.0017	a+b	1	19-mar-96	1.75	162	300
2A0N	A	4.01.03.0000	a/b	1	16-jun-05	1.64	251	300
2ABK	A	4.02.99.0018	a	1	11-may-95	1.85	211	300
2ACY	A	3.06.01.0007	a+b	1	08-nov-96	1.8	98	300
2AYH	A	3.02.01.0073	b	1	02-feb-95	1.6	214	300
2CPO	A	1.11.01.0010	a, a	2	10-feb-96	2.1	298	158
2CPU	A	3.02.01.0001	b, a/b	2	08-jun-99	2	495	300
2DLN	A	6.03.02.0004	a/b, a+b	2	18-jul-94	2.3	306	300
2EBN	A	3.02.01.0096	a/b	1	30-ago-94	2	285	300
2ENG	A	3.02.01.0004	b	1	29-jun-95	1.5	205	120
2F61	A	3.02.01.0045	b, a/b	2	28-nov-05	2.5	497	300
2F9R	A	3.01.04.0041	na	na	06-dic-05	1.85	285	174
2NLR	A	3.02.01.0004	b	1	02-nov-98	1.2	222	259
2NMT	A	2.03.01.0097	a+b, a+b	2	14-jul-98	2.9	422	181
2PEC	A	4.02.02.0002	b	1	08-ago-94	2.2	352	300
2PIA	A	1.00.00.0000	b, a/b, a+b	3	15-feb-93	2	321	300
2PTH	A	3.01.01.0029	a/b	1	25-mar-97	1.2	193	300
2SQC	A	5.04.99.0017	a, a	2	02-ago-98	2	623	300
2THI	A	2.05.01.0002	a/b	1	17-sep-98	2.5	362	300
2TPS	A	2.05.01.0003	a/b	1	09-mar-99	1.25	226	300
5EAT	A	4.02.03.0009	a, a	2	24-jul-97	2.8	532	300
7ATJ	A	1.11.01.0007	a	1	26-abr-99	1.47	305	300
