# Supplementary material for: A mechanistic stress model of protein evolution accounts for site-specific evolutionary rates and their relationship with packing density and flexibility
Source: BMC Evol Biol. 2014 Apr 9;14:78. doi: 10.1186/1471-2148-14-78 (PMC4101840; doi:10.1186/1471-2148-14-78)
Supplement: Additional file 2: Table S2 — Site-specific rates, flexibility, and stress measures. pdb: pdb identifier of the protein; chain: protein chain; site: protein site; zwr4s: z-normalized site-specific rate of evolution inferred using Rate4Site; zbfactor: z-normalized B-factor; zmsf_pfanm: z-normalized Mean Square Fluctuation (MSF) obtained with the pfANM model; zmlms_pfanm: z-normalized Mean Local mutational Stress (MLmS) obtained with the pfANM model; zmsf_anm: z-normalized MSF for the ANM model; zmlms_anm: z-normalized MLmS for the ANM model. [file 1471-2148-14-78-S2.csv]

pdb	chain	site	zwr4s	zbfactor	zmsf_pfanm	zmlms_pfanm	zmsf_anm	zmlms_anm
132L	A	2	-0.355862519517125	-0.280705488322184	0.501881590592467	-1.00121838948725	-0.0794014639268151	-0.583898593843633
132L	A	3	0.806938279739223	-0.254770113295365	0.0946606820695472	-0.395316974812422	-0.128570133989294	-0.487872830399852
132L	A	4	1.33712466578568	-0.402105116107294	0.345253064375227	-0.791634287165651	0.0918450162563978	-0.775950120731193
132L	A	5	-0.856801534502333	-0.271324607993335	-0.257434717323476	-0.199511900109502	-0.311002753443139	0.0882817502628306
132L	A	6	-1.43154349008039	-0.462253113509917	-0.0922633266123835	-0.171949226046655	-0.128746561484573	-0.487872830399852
132L	A	7	-0.0903959557994977	-0.356304347442912	-0.0938911110473778	-0.39272250172786	-0.216860870826493	-0.295821303512291
132L	A	8	-0.762961033310073	-0.325954440496634	-0.555554024004985	0.699134647465682	-0.529805659256243	0.856487857813074
132L	A	9	-1.13384258974633	-0.213383876550441	-0.605232109325726	0.758561720169274	-0.493993546411237	0.664436330925513
132L	A	10	0.681236812624923	-0.126196871141135	-0.110474189504949	-0.315450362398763	-0.239581119651961	-0.199795540068511
132L	A	11	0.848009056123104	-0.0997096796243834	-0.33281399766443	-0.103758840841277	-0.371322518742177	0.0882817502628306
132L	A	12	-0.836266146310393	-0.253114663825568	-0.583159580078466	0.526622468863582	-0.527647243298051	0.856487857813074
132L	A	14	1.08074345563176	0.201030307388731	0.419372328554273	-1.23703925459276	0.0955254813350509	-1.06402741106253
132L	A	15	2.30415476427886	-0.329265339436228	-0.170089260785727	-0.531209143354942	-0.106925237154046	-0.775950120731193
132L	A	16	2.16351846938861	0.64579439827418	-0.0139723551553116	-0.725158825741076	-0.190580824226344	-0.487872830399852
132L	A	17	-0.0157218169197151	0.0112054348520127	-0.525631380421012	0.401212123952389	-0.505034668033791	0.664436330925513
132L	A	18	0.149805857597136	-0.423625959214655	-0.422119188740045	0.103801032550694	-0.181298988292394	-0.391847066956072
132L	A	19	0.230702841383568	-0.275187323422861	-0.241583419874809	-0.140309372005323	-0.00510337070027857	-0.775950120731193
132L	A	20	0.289197583506064	-0.423625959214655	-0.220581986200209	-0.288836539126432	-0.142178123446691	-0.583898593843633
132L	A	21	0.594116983931843	-0.570960962026584	0.299596423242448	-1.01400671870339	0.229177803677421	-0.968001647618754
132L	A	22	0.0913111154746401	-0.511916597603826	0.462148487481442	-1.11280802032115	0.620900192961939	-1.44813046483766
132L	A	23	0.852987332048423	-0.300570881959748	-0.340955429732529	0.0392255049415263	-0.277652554926582	-0.10376977662473
132L	A	24	-0.201162595137842	-0.175860355235043	-0.342594308268081	0.109057757721169	-0.236004364985813	-0.10376977662473
132L	A	25	-0.242233371521722	-0.133370485510255	-0.619730619621495	0.810095700387684	-0.438079904947278	0.664436330925513
132L	A	26	0.118691633063894	-0.624487161550019	-0.653214395373544	1.11596719033901	-0.472662138794619	0.664436330925513
132L	A	27	-0.426305123860386	-0.440180453912624	-0.70056057635158	1.055514780477	-0.563322868119885	1.2405909115882
132L	A	28	-1.11430285673945	-0.185241235563893	-0.783551336855341	1.4465146090204	-0.712273671253265	2.48892583635734
132L	A	29	-0.34478585558329	-0.365685227771761	-0.747842153542912	1.39298866878379	-0.638239705616607	1.81674549225088
132L	A	30	-1.43985721087568	-0.337542586785213	-0.623461051664318	0.978345464554664	-0.532953859920403	1.2405909115882
132L	A	31	-0.997686743188856	-0.332576238375822	-0.759043259265582	1.56683294959006	-0.60393581784465	1.62469396536332
132L	A	32	-0.758107214282887	-0.627798060489613	-0.744521873043326	1.48417592112877	-0.608726022539077	1.81674549225088
132L	A	34	0.182164651111709	-0.536196523160848	-0.386401775739058	-0.0683868922858045	-0.209764625821198	-0.295821303512291
132L	A	35	-1.03166347637916	-0.151580429678021	-0.622643954866838	0.869712068437369	-0.35697047905079	0.472384804037952
132L	A	36	-1.44539554284259	-0.636075307838598	-0.643108456827399	0.911529738835497	-0.433858552969118	0.376359040594172
132L	A	37	1.03718354128522	-0.304985413879206	-0.304944391793741	-0.18013319043579	-0.237684588745995	-0.391847066956072
132L	A	38	0.450991551078926	-0.305537230369138	-0.547692753091257	0.691570917809981	-0.445857717040951	0.472384804037952
132L	A	39	-0.438128529183019	-0.36071887936237	-0.456137824775463	0.528643776312701	-0.37886748549555	0.184307513706611
132L	A	40	-1.30372625569783	-0.662010682865416	-0.620448123215404	0.896536035688894	-0.38353693353665	0.280333277150392
132L	A	41	2.28548622955892	-0.551647384878953	-0.278978425416232	-0.114561782177534	-0.289255944124148	-0.199795540068511
132L	A	42	-0.944419190787945	-0.319884459107379	-0.394913440139034	0.239746278945921	-0.328190927511372	-0.00774401318094982
132L	A	43	0.368849998311165	-0.336438953805348	-0.223453571576151	0.146574919996917	-0.233472141930081	-0.10376977662473
132L	A	44	-0.709569024011029	0.274421900549729	0.130438846552099	-0.374908394473304	0.247268548471803	-0.295821303512291
132L	A	45	0.943840867685491	-0.118471440282082	0.570880349313699	-0.799625565669963	1.10606469480399	-1.16005317450632
132L	A	46	-0.300728113644219	-0.0572198098995949	0.63414295122668	-0.895588417115491	1.49253339937739	-1.35210470139388
132L	A	47	0.900280953338952	0.238553828704128	2.55071024544693	-2.00453878825969	4.63830253559592	-1.83223351861278
132L	A	48	-0.436759503303556	-0.0285253524231142	1.25703194453825	-1.63957665039279	1.62793515312083	-1.44813046483766
132L	A	49	0.365116291367176	0.155229538724348	0.944746251096866	-1.1300256706511	0.719677748641802	-1.06402741106253
132L	A	50	-1.11753873609091	0.277732799489323	0.0203664892405864	0.203837246223208	0.076480544610664	-0.295821303512291
132L	A	51	-0.104086214594124	-0.198484831322269	-0.242414166100281	0.627628706038776	-0.260209593482847	0.568410567481733
132L	A	52	-0.937822975186897	-0.506398432704503	-0.631631678711441	1.41858157189141	-0.548753160208456	1.33661667503198
132L	A	53	-0.909820173106979	-0.410934179946211	-0.796374450947694	1.68930744989267	-0.569720156894336	1.43264243847576
132L	A	54	-1.43770410653798	-0.49867300184545	-0.848730956089388	1.97024576632705	-0.575994028571897	1.33661667503198
132L	A	55	-0.90733103514432	-0.3082963128188	-0.822460026914328	1.88328112231813	-0.626596820159822	1.7207197288071
132L	A	56	-1.10509304627761	-0.507502065684367	-0.828439818709848	1.79730630880724	-0.699972132498226	2.48892583635734
132L	A	57	-1.44481059542137	-0.374514291610678	-0.795729247103291	1.85502539743246	-0.632235454287931	1.91277125569466
132L	A	58	-1.36321665300539	-0.620624446120493	-0.765393986312187	1.65332713666283	-0.702145475166987	2.58495159980112
132L	A	59	-1.23067005649378	-0.475496709268293	-0.650711330882237	1.27402535625975	-0.629143075759353	1.91277125569466
132L	A	60	-0.877959207184938	-0.47715215873809	-0.712237747808394	1.35343781360983	-0.556708628559701	1.2405909115882
132L	A	61	0.645144312166361	-0.274083690442996	-0.385336447750763	0.425041644170061	-0.343600848729827	0.280333277150392
132L	A	62	0.513220000145412	-0.220005674429629	-0.42058528267204	0.293620067654537	-0.372476809667301	0.472384804037952
132L	A	63	-1.00166936392911	0.0167235997513358	-0.714281456141985	1.26660768223064	-0.558975991625562	1.2405909115882
132L	A	64	-1.43265115647378	-0.281257304812116	-0.793209891573329	1.53555452447788	-0.524067039581669	0.856487857813074
132L	A	65	0.742220692710079	-0.36071887936237	-0.471886077785604	0.536618745110338	-0.354046205580452	-0.00774401318094982
132L	A	66	0.311599825169999	-0.450113150731406	-0.14307218346692	-0.0969022954500292	-0.404119549730991	0.280333277150392
132L	A	67	1.32841268291637	-0.0892251663156693	1.2586218283584	-1.44935781314655	0.409132932162316	-0.775950120731193
132L	A	68	2.27304053974562	0.572954621603114	1.05085398446858	-1.4679537064293	0.369688477106393	-0.775950120731193
132L	A	69	0.708617330214176	0.219240251556497	0.0522725785448474	-0.461674926930792	-0.0320379464205972	-0.487872830399852
132L	A	70	0.630209484390404	0.619859023247361	1.36760852335597	-1.54759334898895	0.594301453070917	-1.06402741106253
132L	A	71	1.92207208701064	4.56479510977351	1.69279042302729	-1.6757228205083	0.919623002765867	-1.16005317450632
132L	A	72	-0.116531904407422	0.828445656441777	0.21039172977805	-0.378062678928107	0.0463752787570615	-0.487872830399852
132L	A	73	2.26308398789498	-0.0803961024767522	0.416640501548426	-0.748054004431389	0.264315435207947	-0.775950120731193
132L	A	74	-1.09102941678858	-0.24870013190611	-0.398335395889261	0.430313563021257	-0.242785066182605	-0.10376977662473
132L	A	75	0.763378365392684	-0.341957118704671	-0.124546515350389	-0.275017137652732	-0.171487597088159	-0.295821303512291
132L	A	76	-1.43985721087568	-0.351337999033521	-0.396917547636622	0.267012295687329	-0.345884546248709	0.0882817502628306
132L	A	77	0.806938279739223	-0.249803764885974	0.0623138341850775	-0.692189661343747	-0.142017014247594	-0.391847066956072
132L	A	78	0.0950448224186291	-0.0930878817451956	-0.273283828445514	-0.206186703345162	-0.346010334786257	-0.00774401318094982
132L	A	79	0.619008363558437	-0.424729592194519	-0.321159836205369	-0.0378823481415334	-0.349401459946832	0.0882817502628306
132L	A	80	-1.41635974850817	-0.385550621409325	-0.601337227318178	0.961347322449947	-0.595876196300735	1.33661667503198
132L	A	81	0.0477512011281001	-0.492603020456195	-0.0912701232239266	-0.31144664028971	-0.398839615836676	0.376359040594172
132L	A	82	0.880367849637676	-0.188552134503487	-0.230967463210263	-0.107186080685316	-0.421335996288679	0.472384804037952
132L	A	83	-0.602411634718541	-0.381136089489866	-0.722982920628345	1.24878596797122	-0.501840465834256	0.760462094369294
132L	A	84	0.0253489594641653	-0.364029778301964	-0.535688068204308	0.571156720675396	-0.438494029032201	0.472384804037952
132L	A	85	0.17843094416772	-0.189103950993419	-0.104619518098733	-0.280601107864791	-0.17501116333353	-0.391847066956072
132L	A	86	-0.362583192016305	0.0559025705365305	0.00267670019577705	-0.766107337072904	-0.151916862465493	-0.583898593843633
132L	A	87	-0.564950108380516	-0.645456188167447	0.00303889198628863	-0.682724990636558	-0.245936004817362	-0.391847066956072
132L	A	88	-1.05655485600575	-0.212832060060509	-0.564135562124136	0.512370749920873	-0.53718340475607	0.952513621256855
132L	A	89	0.830585090384488	-0.190759400463216	-0.357217183514654	-0.0793598720556769	-0.269946024476716	-0.199795540068511
132L	A	90	0.281730169618086	-0.424177775704587	-0.521584938948561	0.414572990705201	-0.436390328224208	0.376359040594172
132L	A	91	-0.723134825907522	-0.325954440496634	-0.805632183778069	1.51784146451706	-0.611316558568047	1.62469396536332
132L	A	92	-0.323752639798818	-0.617313547180899	-0.681107347369711	1.08067118774928	-0.564511300135915	1.33661667503198
132L	A	93	2.30291019529754	-0.393276052268377	-0.471245549692233	0.217750610553766	-0.387392919106563	0.280333277150392
132L	A	94	-1.43296229871911	-0.435214105503233	-0.645932839682654	0.978408191833984	-0.556862194359136	1.2405909115882
132L	A	95	-0.979889406755841	-0.310503578778529	-0.679494086246128	1.00578874561169	-0.629374649663359	1.81674549225088
132L	A	97	-0.223564836801777	-0.260288278194688	-0.319954067279168	-0.146571473175427	-0.280276149314011	-0.10376977662473
132L	A	98	0.65136715707301	-0.322091725067108	-0.507770305090296	0.564933658724886	-0.372378204175382	0.376359040594172
132L	A	99	-0.882564112415858	-0.192414849933013	-0.515785298907713	0.551037383735521	-0.362682416097165	0.184307513706611
132L	A	100	0.52068741403339	0.654623462113097	0.0252331702680672	-0.648068255959182	0.00929517247713748	-0.871975884174974
132L	A	101	1.06207492091181	3.14607491415752	0.30216864592972	-1.00115301266315	0.332487018558679	-1.2560789379501
132L	A	102	0.285463876562075	4.56479510977351	0.636427024825295	-1.28441083872747	0.715688074093398	-1.54415622828144
132L	A	103	-0.0020315581250881	4.56479510977351	0.369400501000595	-1.10613596103126	0.742265682769048	-1.35210470139388
132L	A	104	-1.12114798613676	0.322981751663773	-0.320247371917752	-0.0751104136314305	-0.0783102396710127	-0.583898593843633
132L	A	105	-0.653936790545591	-0.29174181812083	-0.521122329378548	0.418146461073042	-0.472838904704482	0.856487857813074
132L	A	106	1.1243033699783	-0.0373544162620313	-0.31715578918338	-0.150346668192824	-0.0710677437996529	-0.391847066956072
132L	A	107	-0.900983733339538	-0.28456820375171	-0.414322282982604	0.129473728574331	-0.317227060201789	0.0882817502628306
132L	A	108	-1.17005954710302	-0.362374328832167	-0.611181281850361	0.792874910618788	-0.34665651653593	0.280333277150392
132L	A	109	0.147316719634477	0.101703339200913	-0.268505914482338	-0.149549432089328	-0.069910216352092	-0.679924357287413
132L	A	110	-0.403031683909521	-0.282912754281913	-0.469600473778034	0.326680581293819	-0.169697541100014	-0.391847066956072
132L	A	111	-0.984245398190496	-0.482670323637413	-0.620418794064399	1.00186273101491	-0.390605767544947	0.280333277150392
132L	A	112	2.25561657400701	0.0084463524023511	-0.157230448422496	-0.243509655046131	0.0576982038773428	-0.871975884174974
132L	A	113	1.16910785330617	0.111084219529762	0.601338977788627	-1.10542222375194	0.610104386077121	-1.35210470139388
132L	A	114	0.722307589008803	-0.421970509744858	0.233724672823471	-0.834101085496918	0.0918990398596585	-0.775950120731193
132L	A	115	-1.38736129124319	-0.358511613402641	0.034768579221197	-0.234248563819201	-0.0889147199230562	-0.295821303512291
132L	A	117	0.156028702503785	0.138675044026378	2.03543387961065	-2.19727004225364	1.01206501107123	-1.35210470139388
132L	A	118	0.904014660282941	-0.0848106343962108	1.62321090600205	-1.5754712724532	1.56889595570423	-1.35210470139388
132L	A	119	0.90899293620826	-0.348578916583859	2.02939971980049	-1.50975187807599	0.956106756903637	-1.16005317450632
132L	A	120	-0.218586560876458	-0.171997639805517	0.111300097487506	-0.0314026686629058	-0.0934461705162527	-0.391847066956072
132L	A	121	-0.00327612710641795	-0.400449666637497	0.0477581725454812	-0.483394684346858	-0.0454116209573604	-0.583898593843633
132L	A	122	0.971221385274745	-0.146614081268631	0.684456295930343	-0.89816401160329	0.588616236868352	-0.871975884174974
132L	A	123	-0.12524388727673	-0.437973187952895	-0.207139635767587	0.0479174815075304	-0.291318257909176	0.0882817502628306
132L	A	124	0.269284479804789	-0.122334155711608	0.0838611157874096	-0.0433906139765824	-0.170916071295141	-0.10376977662473
132L	A	125	0.828095952421828	0.37705976767714	2.01087887662354	-1.17471440233247	0.986749943979663	-0.968001647618754
132L	A	126	0.921438626021557	0.33898442987181	2.70472565237842	-1.82580633516122	1.6462125429858	-1.64018199172522
132L	A	127	-1.43784100912592	0.615996307817834	1.05209475806432	-1.08726376876782	0.650641829299628	-1.16005317450632
132L	A	128	1.71049536018459	3.69071778972072	2.86384448923121	-2.03663107237889	1.48682232277393	-1.44813046483766
132L	A	129	0.253105083047502	4.56479510977351	7.02092106104204	-2.86057004692505	8.06694176155751	-2.2163365723879
13PK	A	5	-0.315122998836776	1.91303690639946	2.33486145723182	-1.65258892824263	1.13605915889748	-1.54449822409145
13PK	A	6	-1.03205877326737	0.755654254688865	0.12077494247222	-0.303978521140812	-0.154230708919483	-0.424486406571314
13PK	A	7	-0.132387444862639	0.493622111745943	0.217596735816643	-0.439108176676043	0.132482198276218	-0.824490627114219
13PK	A	8	-0.205148179750724	-0.327115854624427	-0.12593792901959	-0.129549651526834	-0.188894394977496	-0.424486406571314
13PK	A	9	0.186698694594481	0.653506131168743	-0.156568755757823	-0.0050841709026908	-0.465915651937945	0.375522034514496
13PK	A	10	0.708908552280836	1.38097841954248	0.940412741785881	-1.15682768138607	0.0991030085949636	-0.504487250679895
13PK	A	11	-0.476788256666238	1.448485005521	1.62648548081435	-1.44141714208915	0.696817639181678	-1.06449315943996
13PK	A	12	0.816533805969461	1.29659518706934	0.982244583423409	-0.995127964569936	0.0600529518927153	-0.344485562462733
13PK	A	13	0.196551710777242	1.79401213638471	2.10267808590133	-1.55554446760013	0.71414554574074	-1.14449400354854
13PK	A	14	0.32464092115314	1.16247025966465	0.427314087343481	-0.615555985504075	-0.123901485325836	-0.184483874245571
13PK	A	15	2.13683797445949	1.25395944855659	1.34587026753994	-1.25088171444062	0.675224697593108	-1.14449400354854
13PK	A	16	-0.402890635295528	0.70324782610028	1.57664602282377	-1.36710516466944	0.761730036678026	-1.22449484765712
13PK	A	17	-0.832936895456976	0.711242027071421	0.397511635649593	-0.622477352721822	-0.111642489407274	-0.344485562462733
13PK	A	18	0.0328400572790522	-0.0171185058546664	-0.341392010166741	0.122375051044067	-0.470149954392795	0.295521190405915
13PK	A	19	-0.865527641292264	-0.884933433499528	-0.717104592517079	0.804244417923271	-0.80912943087942	1.33553216381747
13PK	A	20	-0.134661217827892	-0.649548627127073	-0.95147374154253	1.18246855772555	-0.921763362754666	1.57553469614321
13PK	A	21	-0.432298098979462	-1.19315429316459	-1.03072623962579	1.5070528260629	-1.04030785383343	2.0555397607947
13PK	A	22	-1.05541042162051	-1.32994395422632	-1.172317797547	1.76402380497168	-1.07654813585753	2.29554229312044
13PK	A	23	-0.688249142434734	-1.67547108509004	-1.13634230262832	1.80089066485476	-0.963503755862035	1.65553554025179
13PK	A	24	-1.05560748194417	-0.648660382574725	-1.08516670979107	1.7286223681967	-0.930894804427266	1.65553554025179
13PK	A	25	-0.783747606975344	-1.1443008427854	-1.04805972241651	1.43352468015083	-0.789425041606181	1.09552963149173
13PK	A	26	-1.05757808518072	-0.749920261542498	-0.948114391695131	1.309792464884	-0.790070373463919	1.41553300792605
13PK	A	27	-1.04746737472856	-1.29974363944646	-0.806102631439123	1.06015410023135	-0.549080809393224	0.615524566840239
13PK	A	28	-1.05066581536635	-1.3024083731035	-0.478232932935413	0.537210292852505	-0.0835621520638435	-0.264484718354152
13PK	A	29	0.343589029196912	-0.893815879023017	-0.23759493248263	0.0964937417469938	0.286427022936164	-0.744489783005638
13PK	A	30	0.507300682695102	-0.422158021725758	1.00185599313682	-0.877127789832598	1.52695000476138	-1.38449653587429
13PK	A	31	1.68435715437422	-0.116601895717741	2.23155329063973	-1.62662295625184	4.56394816768672	-2.10450413285152
13PK	A	32	1.24779274504571	-0.559835927339836	0.657289951289579	-1.0135300609998	1.06389305689882	-1.38449653587429
13PK	A	33	2.20277739045182	-1.2277958307062	0.392171652362073	-0.816973445176357	1.01584113396931	-1.46449737998287
13PK	A	34	-0.643076852858381	-1.17272466846057	-0.186800788269517	-0.0632022055330629	0.149056688922018	-0.744489783005638
13PK	A	35	-0.746381937913026	-1.18160711398406	0.0986518131998629	-0.417720943136242	0.501299008114337	-0.984492315331381
13PK	A	36	-0.835210668422229	-1.03060554008475	-0.339678041523381	0.154954972772414	-0.0753392672828543	-0.424486406571314
13PK	A	37	-0.527796563520073	-0.879603966185435	-0.49013828214743	0.376881042110628	-0.317839777110033	-0.0244821860284091
13PK	A	38	-0.593357017351524	-1.32372624235988	-0.57895548769303	0.567546383835049	-0.505969167382787	0.295521190405915
13PK	A	39	-1.04227559312457	-1.85400824011216	-0.929230141195819	1.28753346560778	-0.70729659558285	0.855527099165982
13PK	A	40	-0.862116981844385	-1.6221764119491	-0.833555915204971	0.95188960827169	-0.760236725768233	1.01552878738314
13PK	A	41	0.190488316203235	-1.51736355477194	-0.446956723759652	0.184103516146972	-0.282271523145157	-0.264484718354152
13PK	A	42	-0.487171819874225	-1.32017326415048	-0.630665336499049	0.555677332348496	-0.483735968695303	0.135519502188753
13PK	A	43	-0.677031862472821	-1.24378423264848	-0.82474001091934	0.960109483692772	-0.718791742501368	0.775526255057401
13PK	A	44	-0.120260655714625	-1.05991761031226	-0.394440560386211	0.190790204082988	-0.372210916867491	-0.0244821860284091
13PK	A	45	-0.950794127489238	-0.414163820754618	-0.194509091242708	-0.211534727598365	-0.127683453936541	-0.504487250679895
13PK	A	46	-0.992934719778587	-1.19848376047869	-0.60882813272804	0.558136655981711	-0.630274502268011	0.615524566840239
13PK	A	47	-0.75866031192539	-1.41077420849007	-0.58066410363935	0.477182600205874	-0.780060422610095	1.25553131970889
13PK	A	48	1.16290522100961	-0.546512259054603	0.0400040096195756	-0.361200916282906	-0.162062118552269	-0.264484718354152
13PK	A	49	0.145770781219933	0.220042789622486	0.0529879918170972	-0.367039778011935	-0.167555126633912	-0.184483874245571
13PK	A	50	-0.375074812687271	-0.407946108888176	-0.336286879459232	0.193073574485371	-0.512450993952975	0.535523722731658
13PK	A	51	1.58810076551185	-0.654878094441167	-0.0310841781675765	-0.295427646389469	-0.162155030092966	-0.184483874245571
13PK	A	52	2.18155550944279	0.188954230290275	1.32879898376467	-1.30061144660305	0.612984034464019	-1.06449315943996
13PK	A	53	1.38346119863912	0.338179315084888	0.882408780125509	-1.08908083624085	0.54640525299773	-1.06449315943996
13PK	A	54	-0.0293097371045198	-0.095284026461368	0.829782785464997	-0.952240358363007	0.688286048129078	-1.22449484765712
13PK	A	55	-0.746988277370427	-0.129925564002975	-0.234704498865765	0.118725250255436	-0.158307197990261	-0.264484718354152
13PK	A	56	0.152592100115691	-0.723272924972031	-0.416550192101751	0.411831474882746	-0.450190480017368	0.295521190405915
13PK	A	57	-0.446698661092729	-1.26865508011425	-0.747994009810925	0.855824211466186	-0.89301208894126	1.65553554025179
13PK	A	58	-0.59851090273943	-0.785450043636453	-0.882894007764548	1.02018779079575	-0.923938279818006	1.65553554025179
13PK	A	59	-0.693933574847865	-1.07501776770219	-0.997240965711331	1.40018814901904	-1.01588435088055	1.97553891668612
13PK	A	60	-0.0171829479565059	-1.17538940211761	-1.076821604839	1.48320591704117	-1.03069729642315	2.0555397607947
13PK	A	61	-0.946625543719608	-1.61773518918736	-1.06444056315462	1.57335406431598	-0.93375259573279	1.65553554025179
13PK	A	62	-1.0564866741574	-1.43120383319409	-0.985753778500771	1.37504703985759	-0.747365564116232	1.25553131970889
13PK	A	63	-0.582215529821786	-1.25977263459076	-0.852945698150862	1.08477666036387	-0.556826561697976	0.775526255057401
13PK	A	64	-0.99532976063532	-1.02882905098005	-0.482898974354431	0.349523578138317	-0.12497635044012	-0.184483874245571
13PK	A	65	-0.929496454048038	-0.906251302755901	-0.126419016611377	-0.130885086164749	0.201917033732076	-0.584488094788476
13PK	A	66	-0.957312276656295	-0.977310866943812	-0.126391453187801	-0.154904773781386	0.535331111086916	-0.9044914712228
13PK	A	67	-0.672484316542315	0.637517729226463	0.682348236184277	-0.90894490473383	1.12187283149711	-1.14449400354854
13PK	A	68	-0.395084014781494	0.697030114233838	-0.280927787998627	0.104331740089124	0.226406013552638	-0.344485562462733
13PK	A	69	0.880199448996534	0.445656905919103	0.268387563887068	-0.523109177538379	0.466829159856146	-0.584488094788476
13PK	A	70	0.871862281457275	0.303537777543282	0.667242936602536	-0.916126155339826	0.791632482340633	-0.744489783005638
13PK	A	71	0.775605892594913	0.427892014872126	0.607467599977007	-0.815266010095372	0.232011542757356	-0.184483874245571
13PK	A	72	0.553534066321905	1.16158201511231	2.43093658582034	-1.76557849666724	2.70255431376162	-1.62449906820003
13PK	A	73	0.117727581315151	0.613535126313043	1.97239393560916	-1.64699078824123	2.52514314136468	-1.54449822409145
13PK	A	74	0.348136575127418	0.483851421670106	0.975848269934365	-0.873606959477797	1.17861011513992	-0.984492315331381
13PK	A	75	1.82608900254163	0.779636857602285	2.05967752960916	-1.68401781999444	2.51522001527332	-1.70449991230861
13PK	A	76	1.85943767269867	0.880896736570058	3.61048147928643	-2.06140964470278	4.34509927702006	-1.94450244463435
13PK	A	77	1.82684692686338	0.180960029319136	1.74081484904491	-1.42816746705743	1.9471317170076	-1.38449653587429
13PK	A	78	1.01435205394644	0.431444993081522	1.6926546162739	-1.3684847325384	1.6956476674809	-1.38449653587429
13PK	A	79	0.477741634146818	1.60037482397266	4.63889762904857	-2.30374475764483	5.68922210622016	-2.1845049769601
13PK	A	80	1.05452204299924	1.40762575611295	5.05275639952712	-2.41579161657524	8.76477234745432	-2.42450750928584
13PK	A	81	0.946138864988861	0.307979000305026	3.55033451094708	-2.13799789964961	4.61777267781058	-2.10450413285152
13PK	A	82	0.97190829192839	0.518492959211712	2.51920689743892	-1.67137316237046	1.71886400760974	-1.38449653587429
13PK	A	83	1.03936355656422	-0.400840152469385	0.795524746089206	-0.879294563792753	0.221532614783337	-0.264484718354152
13PK	A	84	0.683897049663057	-0.884933433499528	0.307923688545381	-0.46758187460107	0.101968402791204	-0.0244821860284091
13PK	A	85	0.268554521343575	-0.776567598112964	-0.0266974901427857	-0.273643799919989	0.0580380087894566	0.0555186580801719
13PK	A	86	0.533070109634632	-0.78012057632236	0.217829791915282	-0.542798765437098	0.0777968793408225	-0.184483874245571
13PK	A	87	0.940075470414854	-0.525194389798229	0.415153033705703	-0.787508579111466	0.683528916545056	-0.984492315331381
13PK	A	88	0.290534326674351	-0.364422125823081	0.828759776064827	-1.11784936357499	0.752619659542799	-0.9044914712228
13PK	A	89	0.793038151995183	-0.137031520421766	0.419758614679944	-0.718709459728084	0.783019224795377	-0.9044914712228
13PK	A	90	2.08984666651094	-0.701955055715658	-0.457667319190996	0.249370693825826	-0.0763111644740325	-0.10448303013699
13PK	A	91	-0.733800394171961	-0.701066811163309	-0.49125375090932	0.218654643258623	-0.403090345080629	0.455522878623077
13PK	A	92	-0.757523425442764	-1.17627764666996	-0.814799234036324	0.769341532465218	-0.638200514246537	0.855527099165982
13PK	A	93	0.849882476126499	-0.678860697354587	-0.374377973771675	-0.0537204133201	-0.379758571241642	0.135519502188753
13PK	A	94	-0.775562024300435	-1.44896872424107	-0.208418676808061	-0.245598226369763	-0.213363917222198	-0.10448303013699
13PK	A	95	-0.669907373848362	-1.37790916005316	-0.688990319673488	0.593385461402833	-0.653537646916757	0.935527943274563
13PK	A	96	-0.704999269945428	-1.67902406329943	-0.594491944674968	0.457352454062609	-0.587259149029505	0.615524566840239
13PK	A	97	2.20277739045182	-1.76429554032493	-0.00190783952850389	-0.466111232796579	0.222897192632136	-0.824490627114219
13PK	A	98	-0.417594367137495	-1.69234773158467	-0.164458255873307	-0.250830972686648	-0.172208490140397	-0.184483874245571
13PK	A	99	-0.9177486270609	-1.08656494688273	-0.477001891046704	0.253490114846371	-0.533816095859003	0.375522034514496
13PK	A	100	0.0927160786973715	-0.869833276109597	-0.0301597752881475	-0.224530884666379	0.109807094267414	-0.824490627114219
13PK	A	101	0.015407797878782	-1.18693658129815	0.782864147731305	-1.08644238593049	1.27965005488926	-1.70449991230861
13PK	A	102	-0.323384373943861	-1.39212107289074	0.466149954849805	-0.927035616612282	0.615371699839286	-1.30449569176571
13PK	A	103	-0.660054357665601	-1.47828079446858	0.304836126375928	-0.757550998553387	0.0638803577438858	-0.664488938897057
13PK	A	104	0.72103534142885	-0.924016193802879	1.88170752563936	-1.61773821836718	1.45763500749305	-1.70449991230861
13PK	A	105	0.882473221961787	-0.866280297900202	1.26628602202002	-1.41564946844226	0.665110369803266	-1.22449484765712
13PK	A	106	2.20277739045182	-1.27487279198069	0.992035184836855	-1.21113733470636	0.374089561728278	-0.984492315331381
13PK	A	107	-0.956251182605844	-1.34859708982565	-0.213115748699941	-0.12438231760065	-0.0759229796240096	-0.264484718354152
13PK	A	108	2.20277739045182	-1.33083219877867	0.0149346450362811	-0.493427552104451	-0.294020771883012	-0.0244821860284091
13PK	A	109	0.015407797878782	-1.53956966858066	-0.361504451740785	-0.037488140800159	-0.281869765448783	-0.184483874245571
13PK	A	110	0.0570936355750803	-1.95704460818463	-0.325116880334037	-0.00621616612083356	-0.430118053893135	0.215520346297334
13PK	A	111	1.69042054894822	-1.48538675088738	-0.0729331231902038	-0.391026100877845	-0.399252313296376	0.295521190405915
13PK	A	112	-0.482548481511545	-0.523417900693531	-0.3666281939598	0.0939368346054795	-0.469495389867821	0.615524566840239
13PK	A	113	-0.172557433915436	-0.694849099296867	-0.69866837017615	0.619792066970415	-0.731235779607072	1.09552963149173
13PK	A	114	-0.111923488175366	-0.598030443090838	-0.267964131809827	-0.178588737108707	-0.612134868025218	1.01552878738314
13PK	A	115	0.848366627482997	-0.72416116952438	0.488569638482601	-0.758319464217347	-0.212670345375553	0.0555186580801719
13PK	A	116	-0.450412490269308	-0.655766338993515	0.117584160966773	-0.354189046074019	-0.172145202464628	-0.424486406571314
13PK	A	117	0.815017957325959	-0.208091084609677	0.677957886935792	-1.01985851330909	0.290573144316716	-1.06449315943996
13PK	A	118	2.20277739045182	0.515828225554665	2.06256554180596	-1.59003754734779	0.904734253859801	-1.38449653587429
13PK	A	119	0.800617395212692	-0.7881147772935	0.63845647677716	-0.971854533296776	0.0863255797449221	-0.744489783005638
13PK	A	120	0.158655494689698	-0.7081727675821	0.174179279427239	-0.407619008118245	-0.384270254782363	0.0555186580801719
13PK	A	121	2.20277739045182	0.224484012384231	1.5088700647772	-1.41532723282469	0.623322742620276	-1.22449484765712
13PK	A	122	2.20277739045182	0.379038564492937	2.68211668255955	-1.77384508154943	1.56628085425068	-1.54449822409145
13PK	A	123	0.192004164846737	0.000646385192311574	1.22382114558735	-1.03194187230268	0.0954471200400538	-0.584488094788476
13PK	A	124	2.18231343376454	0.482963177117757	1.94981483783112	-1.46203269778926	0.423402648579307	-0.824490627114219
13PK	A	125	2.1876189040168	-0.240956133046585	0.760271612840396	-0.890581048029177	0.225156767679885	-0.744489783005638
13PK	A	126	-1.02454774323882	-0.877827477080737	0.471180074470756	-0.867719312399615	0.154314939764485	-0.664488938897057
13PK	A	127	0.803649092499696	-1.32994395422632	0.136726652993043	-0.430707589326816	-0.381030036932088	0.295521190405915
13PK	A	128	-0.497403798217862	-1.66481215046185	-0.487914042210816	0.322648818511604	-0.669046862435304	1.01552878738314
13PK	A	129	0.783185135812422	-1.15140679920419	-0.690714579878503	0.624753670584109	-0.749629733296358	1.09552963149173
13PK	A	130	-0.335132200930999	-0.924904438355228	-0.91405852371223	1.03474280922029	-0.828471653669569	1.17553047560031
13PK	A	131	-0.941320073467352	-1.1460773318901	-0.91227789882206	1.09158432903435	-0.817511283209077	1.17553047560031
13PK	A	132	-0.802392545290416	-1.27576103653304	-0.832532013724123	0.941823299801585	-0.707943854963086	1.01552878738314
13PK	A	133	-1.05757808518072	-0.852956629614968	-0.986203124210393	1.21587910718242	-0.715564751114235	1.09552963149173
13PK	A	134	-0.405543370421656	-0.876939232528388	-0.980822960711043	1.14588041543694	-0.844787790796934	1.73553638436037
13PK	A	135	-1.05541042162051	-0.825421048492153	-0.853036643730501	0.948598816177632	-0.533001889918802	0.855527099165982
13PK	A	136	-0.674985466804093	-0.637113203394189	-0.703875825141328	0.753119509205888	-0.359450347000225	0.455522878623077
13PK	A	137	0.141223235289428	0.369267874417099	-0.633407926799284	0.578765210278029	-0.411147882328265	0.855527099165982
13PK	A	138	2.12774288259848	0.412791857482195	-0.364399495875107	0.0509522631614132	0.220509483098824	-0.264484718354152
13PK	A	139	-0.394780845052793	0.334626336875493	-0.442363697722813	0.230535215330941	-0.130723415897994	0.295521190405915
13PK	A	140	-1.05442512000224	0.548693273991575	-0.834840403543771	0.882548729446728	-0.464406253343108	0.69552541094882
13PK	A	141	-0.455111621064163	1.11006383107607	-0.520472997742292	0.269724366832772	-0.190038070970619	0.135519502188753
13PK	A	142	-0.571907759045974	2.2443521244256	-0.0200430570760179	-0.364551178259564	0.57177762661329	-0.824490627114219
13PK	A	143	-0.43896783301087	2.25234632539674	1.02202431358529	-1.22346313289468	2.52031432165856	-1.78450075641719
13PK	A	144	1.14092541567884	1.6883110346552	1.36958477993471	-1.37063020723657	2.3587019529898	-1.70449991230861
13PK	A	145	1.14016749135709	1.02479235405058	0.648988784119087	-1.0413178480446	1.07194122927061	-1.22449484765712
13PK	A	146	-0.212727422968232	1.69186401286459	1.71344224692225	-1.51403320796523	1.61147708987363	-1.38449653587429
13PK	A	147	-0.891751822824844	1.49556196679549	0.333060988416499	-0.689717173362436	0.6484234585875	-0.984492315331381
13PK	A	148	-0.272603444386552	1.19622355265391	-0.481290755967637	0.404624503580111	0.00219462183426229	-0.424486406571314
13PK	A	149	0.877925676031282	1.13937590130358	-0.132841676335385	-0.212863270045102	0.094807016958837	-0.504487250679895
13PK	A	150	0.866556811205018	0.697918358786187	0.403339908013436	-0.760220536832474	0.304148154419228	-0.664488938897057
13PK	A	151	-0.450488282701483	-0.279150648797587	-0.455018316862512	0.110665781820083	-0.369775011703448	0.455522878623077
13PK	A	152	-0.590780074657571	-0.107719450194252	-0.704389627276433	0.699871289308211	-0.440554503379169	0.295521190405915
13PK	A	153	0.249606413299803	0.609093903551299	0.0144718749110141	-0.442179681025405	-0.0726432867685296	-0.424486406571314
13PK	A	154	0.862767189596264	0.164083382824506	-0.0685259928097043	-0.412541643130161	-0.161989118632491	-0.344485562462733
13PK	A	155	-0.739560619017268	-0.0153420167499684	-0.669007286695073	0.453244615581346	-0.790926619203285	1.33553216381747
13PK	A	156	-0.914110590316495	0.245801881640604	-0.518772662461212	0.235530550358717	-0.529434729651368	0.295521190405915
13PK	A	157	0.34131525623166	0.18540125208088	0.328148612699901	-0.757129078129433	-0.115309436004745	-0.424486406571314
13PK	A	158	-0.149819704262909	0.0583822810949891	-0.304208358324228	-0.145492296221141	-0.519007690804647	0.295521190405915
13PK	A	159	-0.523627979750443	0.227148746041277	-0.366833342151483	0.0357615518042068	-0.628591401401777	0.775526255057401
13PK	A	160	-0.496494289031761	0.307090755752677	0.148822650512658	-0.63753269087067	-0.284089337751489	-0.10448303013699
13PK	A	161	0.464856920677053	0.0788119057990132	-0.291645158788726	-0.00202411932854538	-0.480758590211826	0.295521190405915
13PK	A	162	0.213226045855761	-0.22141475289491	-0.831978234890799	0.931975518085774	-0.837633735389453	1.33553216381747
13PK	A	163	-0.939728432391675	-0.26937995872175	-0.968561774670778	1.32192039660024	-0.973195084636371	1.89553807257754
13PK	A	164	-0.8322547635674	-0.937339862088113	-1.10872351325134	1.65462231306386	-1.0062546870844	1.97553891668612
13PK	A	165	-1.05560748194417	-1.17272466846057	-1.14318959679888	1.79653491310143	-0.988879632387381	1.89553807257754
13PK	A	166	-1.04759622186326	-0.382187016870059	-1.16117647776297	1.96310425782891	-0.989364340506929	1.97553891668612
13PK	A	167	-1.04828593299605	-0.0171185058546664	-1.08485628161516	1.74528414982469	-0.930576700888564	1.73553638436037
13PK	A	168	-1.02463869415743	-0.0313304186922483	-1.05485839056389	1.91064689231198	-0.846320939722827	1.49553385203463
13PK	A	169	-0.643304230154906	-0.439034668220387	-1.04684057637482	1.52185900379412	-0.798244470533025	1.25553131970889
13PK	A	170	-0.8967541233484	0.191618963947322	-1.07757368477808	1.67859591805667	-0.698177569689456	0.775526255057401
13PK	A	171	-1.0564866741574	0.450986373233197	-0.761351696508071	0.993218951016159	-0.461148464195518	0.215520346297334
13PK	A	172	-1.05541042162051	0.699694847890885	-0.646312213811957	0.733752542983681	-0.47352616263717	0.375522034514496
13PK	A	173	-0.89197920012137	0.974162414566691	-0.507976858012572	0.34674692257519	-0.0771961162844245	-0.10448303013699
13PK	A	174	-0.978609950097495	0.374597341731193	-0.737738074679462	0.895767495990631	-0.519392148616016	0.775526255057401
13PK	A	175	-0.839606629488384	-0.306686229920403	-0.927004255716434	1.21762808166998	-0.671585051947762	1.01552878738314
13PK	A	176	-0.998566097489196	-0.23740315483719	-1.03731912367537	1.2978600507422	-0.968379015722558	2.0555397607947
13PK	A	177	-0.842865704071913	-0.110384183851299	-1.04023199097824	1.41989474933025	-0.859138690791595	1.49553385203463
13PK	A	178	-0.199084785176717	0.00597585250640509	-0.774085646102086	0.870400989047767	-0.729663643694189	1.33553216381747
13PK	A	179	-0.906379762234636	-0.0872898254902283	-0.724959045877789	0.731170899435576	-0.502275530274871	0.615524566840239
13PK	A	180	-0.400010522872874	-0.513647210617694	-0.852111318338316	0.933785959702885	-0.688629774078025	0.935527943274563
13PK	A	181	-0.471558578846157	-0.235626665732493	-0.704451644065996	0.668427954875499	-0.604301422038717	0.615524566840239
13PK	A	182	2.20277739045182	0.994592039270715	-0.0925371424092147	-0.327372348238095	-0.293794945060219	-0.10448303013699
13PK	A	183	2.20050361748656	1.05676915793514	0.197300178695238	-0.61441853324358	-0.0494978400269121	-0.504487250679895
13PK	A	184	0.193520013490238	1.18645286257808	-0.0384601398734035	-0.428579135860775	-0.19696858027084	-0.424486406571314
13PK	A	185	2.14517514199875	1.16957621608345	0.884066486608232	-1.09969924843151	0.513422173149872	-1.14449400354854
13PK	A	186	0.120759278602154	0.697030114233838	0.0769694545672923	-0.444569468212543	-0.362343714793979	-0.0244821860284091
13PK	A	187	0.201099256707747	0.115229932445318	-0.698053409372746	0.64337108527086	-0.620547936689176	0.615524566840239
13PK	A	188	-0.359158401930502	-0.454134825610319	-0.736169198569356	0.724755785311614	-0.645504883286011	0.615524566840239
13PK	A	189	-0.493007837151707	-0.0188949949593638	-0.852346144867559	1.05547225507447	-0.789445175055578	1.09552963149173
13PK	A	190	-1.04860426121119	-0.981752089705557	-0.926582098751882	1.15008811627983	-0.729271731941662	0.775526255057401
13PK	A	191	0.009344403304775	-0.892927634470668	-0.507442842408749	0.337247351766522	-0.484605786680144	0.0555186580801719
13PK	A	192	-1.04916512520928	-0.93112215022167	-0.804910324890509	0.914431731590783	-0.632455958200182	0.455522878623077
13PK	A	193	-0.298372871326082	-0.526970878902927	-0.936658683133191	1.3640822220962	-0.803969817504081	1.09552963149173
13PK	A	194	-0.188473844672204	0.220042789622486	-0.371744957245496	0.393304632380268	-0.500168049194766	0.295521190405915
13PK	A	195	-0.720233548812621	0.0352879227339182	-0.289935564001214	0.157593102705447	-0.253113634736006	-0.344485562462733
13PK	A	196	-1.05442512000224	0.00775234161110251	-0.639000297103105	0.845941266273985	-0.613103594471311	0.455522878623077
13PK	A	197	-0.358248892744401	0.515828225554665	-0.527150182896813	0.514833068429096	-0.670568703141018	0.69552541094882
13PK	A	198	1.93523010487376	0.949291567100922	0.19709470909782	-0.210418750345764	0.324401492244369	-1.06449315943996
13PK	A	199	0.143497008254681	0.438550949500313	-0.208504041201286	-0.0490283003034293	-0.0481278088875244	-0.664488938897057
13PK	A	200	-0.420322894695798	0.996368528375413	-0.454914031287449	0.447353832817614	-0.549008774884706	0.295521190405915
13PK	A	201	0.0116181762700275	1.47779707574851	0.0748602223561223	-0.288369457009167	0.0429836061260417	-0.824490627114219
13PK	A	202	0.862009265274513	1.57195099829749	0.993135805352011	-0.945897312129487	0.787063102154491	-1.46449737998287
13PK	A	203	-0.707197250478505	1.26905960594652	0.0144831284321587	-0.29559532991591	0.00331729161598512	-0.664488938897057
13PK	A	204	-0.273361368708303	1.67232263271292	-0.118980584846909	-0.23409128813675	-0.320239518905674	-0.184483874245571
13PK	A	205	0.89384208678805	2.08535634955515	1.13458779391149	-1.22334562234429	0.678290939441546	-1.46449737998287
13PK	A	206	0.374663926388698	2.18306325031353	2.19710063193661	-1.58021465914499	1.56451651863743	-1.70449991230861
13PK	A	207	-1.00376545833641	0.924420719635153	0.589132158549001	-0.704531737376412	0.199774978091521	-0.9044914712228
13PK	A	208	1.03860563224247	-0.312903941786845	0.723094271231571	-1.04447008269699	0.164376800145892	-0.744489783005638
13PK	A	209	-0.523021640293042	-0.871609765214295	0.492918399732746	-0.697826681698077	0.108366630186697	-0.824490627114219
13PK	A	210	-1.05066581536635	-0.519864922484136	0.0657219996963103	-0.384444759157006	-0.162845982052612	-0.424486406571314
13PK	A	211	-0.428356892506357	-0.974646133286766	-0.606251100482984	0.530241290486084	-0.424297735729257	0.0555186580801719
13PK	A	212	-0.568345514733745	-1.06347058852165	-0.880459509561907	1.04169535335189	-0.760353561427012	0.935527943274563
13PK	A	213	-0.896147783891	-0.999516980752535	-1.02301006683019	1.342836515657	-0.984597032013287	1.89553807257754
13PK	A	214	-0.882126183938608	-1.00484644806663	-1.10297597438016	1.613090686443	-1.06610209355934	2.29554229312044
13PK	A	215	-0.385988922920483	-1.05281165389347	-1.14073636882575	1.69432884521292	-0.967898391810975	1.65553554025179
13PK	A	216	-1.04860426121119	-0.876939232528388	-1.22986221807484	2.08542323432866	-0.911656722300883	1.49553385203463
13PK	A	217	-1.04860426121119	-0.582042041148558	-1.06681461102252	1.60894333816195	-0.65798069864136	0.855527099165982
13PK	A	218	-0.770332346480354	-0.0464305760821795	-0.675175744158052	0.682136480449195	-0.303761899759081	-0.10448303013699
13PK	A	219	-1.05381878054483	0.857802378208987	-0.434995739168945	0.251509768742676	-0.0790824086231411	-0.504487250679895
13PK	A	220	-0.986719740340229	0.268896240001675	-0.648429728399074	0.634019244981077	-0.107047302450293	-0.264484718354152
13PK	A	221	-0.875077487746325	0.554910985858017	-0.0970698289788414	-0.208220187238784	0.459968360812447	-0.984492315331381
13PK	A	222	-0.735240450383288	0.10545924236948	-0.275637781133294	0.0331666993727232	0.106807184296874	-0.744489783005638
13PK	A	223	-1.05381878054483	0.144542002672831	-0.808495091080588	0.850840685842235	-0.484843382889541	0.455522878623077
13PK	A	224	-0.887583239055215	0.610870392655996	-0.664531997876964	0.566566599114186	-0.53099201458098	0.69552541094882
13PK	A	225	0.270828294308828	0.918203007768711	-0.355990569234082	-0.0830947139614717	0.0527530914235731	-0.344485562462733
13PK	A	226	-0.951097297217938	0.332849847770795	-0.610915534070618	0.499803847479174	-0.346552981352405	-0.0244821860284091
13PK	A	227	-0.79291849126853	0.654394375721092	-0.691968269164285	0.573823686590353	-0.722144459654628	1.17553047560031
13PK	A	228	0.175329829768217	2.14220400090548	-0.153887113346096	-0.215009966030891	-0.000755462893051567	-0.264484718354152
13PK	A	229	-0.470042730202656	2.36692987264974	-0.167260342262653	-0.270080857359086	0.111952189920639	-0.744489783005638
13PK	A	230	-0.781322249145741	0.875567269255965	-0.564650733797198	0.438882884366637	-0.453996264028033	0.295521190405915
13PK	A	231	-0.132387444862639	1.23974753571901	-0.348891608608809	0.0736129531285301	-0.335881503038665	-0.0244821860284091
13PK	A	232	2.20277739045182	1.77624724533774	0.441687461502613	-0.844909615198537	-0.188789635371918	-0.264484718354152
13PK	A	233	-0.601087845433383	0.673935755872767	-0.146812413080905	-0.399629556601146	-0.344318733817716	-0.0244821860284091
13PK	A	234	-0.636331326394798	-0.518976677931787	-0.54412006232922	0.296006142560045	-0.626774274263785	0.69552541094882
13PK	A	235	-0.816944692268033	0.0903590849795489	-0.251819349270137	-0.11938035312986	-0.0968514618375295	-0.424486406571314
13PK	A	236	0.21246812153401	-0.324451120967381	-0.61000562125399	0.508567555266448	-0.419676112482429	0.135519502188753
13PK	A	237	-0.0459840721830391	-0.926680927459926	-0.837213599011907	0.965468981745826	-0.789775852415889	1.01552878738314
13PK	A	238	-0.0482578451482918	-0.462129026581458	-0.930554672420102	1.11524550077333	-0.867202137503786	1.33553216381747
13PK	A	239	-0.651641397694166	-0.970204910525021	-0.986826513663576	1.29814788958836	-0.90531515962001	1.41553300792605
13PK	A	240	-0.852870305119024	-1.19048955950755	-1.13621115250791	1.64739930583028	-0.955242761787959	1.73553638436037
13PK	A	241	-1.04860426121119	-1.08212372412098	-1.16421399624754	1.80937669344705	-0.833886047783019	1.41553300792605
13PK	A	242	-0.794510132344207	-0.590036242119698	-0.872575031749984	1.03995601141292	-0.569928477840679	0.855527099165982
13PK	A	243	-1.01073836209651	-0.161014123335186	-0.937636107448394	1.22044089686069	-0.679462454526898	0.935527943274563
13PK	A	244	-0.517261415447735	-0.55628294913044	-0.87666923993576	1.09563450203919	-0.845927298064851	1.73553638436037
13PK	A	245	-0.374013718636819	-0.512758966065345	-0.683095245476463	0.691344055245339	-0.624308825086241	1.33553216381747
13PK	A	246	-1.04943797796511	-0.591812731224396	-0.615476658105736	0.479268022995945	-0.376406795097581	0.69552541094882
13PK	A	247	-1.04828593299605	0.157865670958064	-0.521649295825611	0.385572779957471	-0.496863816641008	0.69552541094882
13PK	A	248	0.707392703637334	0.317749690380864	-0.271304298568786	0.118621195525197	-0.312939218957285	0.295521190405915
13PK	A	249	-0.303678341578338	0.687259424158	0.0910442831417487	-0.30085727225288	0.251161027916438	-0.344485562462733
13PK	A	250	-0.785945587508422	0.50428104637413	0.354852769567972	-0.582965996355377	0.64070436836069	-0.9044914712228
13PK	A	251	0.509574455660355	-0.0180067504070151	0.926216411531845	-1.1272887145396	0.483131764166021	-0.824490627114219
13PK	A	252	-0.760706707594118	0.98304486009018	2.5170238382813	-1.62305080258214	1.93949933933996	-1.46449737998287
13PK	A	253	1.9299246346215	0.636629484674114	1.04785111710072	-1.05217544249573	0.622336096048444	-0.824490627114219
13PK	A	254	2.20277739045182	0.833819775295567	0.787043490835731	-0.998107737188242	0.439327750635496	-0.584488094788476
13PK	A	255	0.162445116298452	1.07364580442977	0.0530353522629816	-0.281764641349878	-0.0879823374268177	0.295521190405915
13PK	A	256	-1.02454774323882	1.0034744847942	0.40188298856508	-0.571918890941733	0.478669469379942	-0.504487250679895
13PK	A	257	1.39558798778713	1.19089408533982	0.612304769645501	-0.942632618302377	0.849155628638579	-0.9044914712228
13PK	A	258	-1.05851791133969	0.90310285037878	-0.107354099256293	-0.0498973322364771	-0.0487395295736613	0.135519502188753
13PK	A	259	-0.669149449526611	1.22642386743377	-0.138925503985336	-0.304927957693834	-0.000321795508005915	0.0555186580801719
13PK	A	260	0.155623797402695	0.708577293414374	-0.230968265705489	-0.1935183532265	-0.0396641495918854	-0.0244821860284091
13PK	A	261	-0.961859822586801	1.59682184576326	0.0736605928118739	-0.493073010825426	0.423294311682155	-0.824490627114219
13PK	A	262	1.21747577217568	2.55612596230006	0.968793628860533	-1.30288396802989	1.00263596464424	-0.984492315331381
13PK	A	263	-0.462539279417322	2.36959460630679	1.4575331938647	-1.62801129310056	2.13793453013622	-1.70449991230861
13PK	A	264	-0.25365533634278	2.02673220910012	0.186431956011429	-0.692731277310633	0.378912922878281	-0.664488938897057
13PK	A	265	0.877925676031282	2.20349287501755	0.1615190050869	-0.644188231914515	0.595102598223557	-0.9044914712228
13PK	A	266	0.91961151372758	2.51704320199671	1.24909658283	-1.39084196955548	1.26139314390703	-1.38449653587429
13PK	A	267	0.209436424247007	0.665053310349278	0.298448420056557	-0.826862517403552	0.465433729001877	-0.824490627114219
13PK	A	268	-0.956251182605844	0.72012447259491	-0.280889527244619	-0.0455089925007517	-0.00195543769556881	-0.264484718354152
13PK	A	269	0.88474699492704	0.429668503976824	0.404724234434274	-0.777529856999805	0.505927637624406	-0.744489783005638
13PK	A	270	2.13380627717249	0.856914133656638	0.883626835287548	-1.1374288395188	1.11230459861767	-1.30449569176571
13PK	A	271	-0.226370060759748	0.753877765584167	-0.00397098010493351	-0.32350054288866	-0.00068116213832076	-0.264484718354152
13PK	A	272	0.871104357135524	0.170301094690949	0.0421686328574009	-0.464186345241262	-0.0252107156626824	-0.184483874245571
13PK	A	273	2.20126154180832	0.93507965426334	1.34484909007903	-1.25643187485567	1.52621074054375	-1.38449653587429
13PK	A	274	0.2465747160128	0.758318988345912	0.620589136818295	-0.973699222931305	0.779034186258502	-1.14449400354854
13PK	A	275	-0.924039398931432	0.235142947012418	-0.0159019074377453	-0.234230466052753	0.00233975032608396	-0.504487250679895
13PK	A	276	1.5873428411901	0.621529327284183	1.02875896190894	-1.1965653441542	1.01498441257597	-1.38449653587429
13PK	A	277	2.20277739045182	-0.0144537721976196	2.48530833786416	-1.76256386263576	1.73065617500449	-1.54449822409145
13PK	A	278	0.182151148663975	-0.191214438115048	1.08803261644552	-1.23916517668548	0.983586795400993	-1.46449737998287
13PK	A	279	-0.0482578451482918	-0.0695249344432504	1.39464732028734	-1.36669695546289	0.917656052523258	-1.30449569176571
13PK	A	280	-0.372497869993318	-0.781008820874708	-0.0451493127447855	-0.229456057703578	-0.00836146486200906	-0.584488094788476
13PK	A	281	0.880957373318285	-0.5482887481593	0.145572214242342	-0.598936904244509	-0.0556422318676517	-0.504487250679895
13PK	A	282	0.783185135812422	-1.54134615768536	-0.340602711369642	0.0471639061670518	-0.519108377181801	0.535523722731658
13PK	A	283	0.143497008254681	-0.601583421300233	-0.312445727386921	-0.0509804521116166	-0.509401265057417	0.295521190405915
13PK	A	284	-0.57706164443388	-0.519864922484136	-0.533426167185863	0.27528470138931	-0.653607118810276	0.855527099165982
13PK	A	285	-1.05066581536635	0.56024045317211	-0.550536482818085	0.429837517039824	-0.667756301797432	0.775526255057401
13PK	A	286	0.259459429482565	0.866684823732476	0.0016800967443291	-0.398472055758218	-0.273316550530175	-0.184483874245571
13PK	A	287	-1.02350938691802	0.0983532859506892	-0.258805795622509	0.0690306488139337	-0.321406628047828	0.0555186580801719
13PK	A	288	0.327672618440144	-0.246285600360679	-0.594396722826531	0.594772609818068	-0.618171277714171	1.01552878738314
13PK	A	289	-0.129355747575636	-0.40528137523113	-0.415307464361251	0.366924947845178	-0.590570203956881	1.17553047560031
13PK	A	290	0.439087493737523	-0.319121653653288	-0.288971309773985	0.170897105614765	-0.343921796834534	0.855527099165982
13PK	A	291	-0.480123123681942	-0.497658808675414	0.353471379580729	-0.687043056584991	0.431680798929366	-0.424486406571314
13PK	A	292	0.85897756798751	0.657947353930487	1.50977049782655	-1.44990726672518	1.45866570748761	-1.14449400354854
13PK	A	293	0.871862281457275	1.24596524758545	1.64875955562853	-1.54683270781588	1.74181833865331	-1.22449484765712
13PK	A	294	-0.348244291697289	0.969721191804946	0.870304439660093	-1.26881462223516	0.986315624637111	-0.9044914712228
13PK	A	295	0.830176443760976	0.484739666222454	1.15337171859041	-1.54623614910109	1.61987741432747	-1.22449484765712
13PK	A	296	0.887020767892292	0.460757063309035	1.04824420909389	-1.31723200896189	1.10514939326866	-1.14449400354854
13PK	A	297	-0.570846664995523	1.0052509738989	2.09864997951447	-1.76098600386698	1.44026368219784	-1.22449484765712
13PK	A	298	2.20277739045182	1.55862733001226	3.22297960466055	-2.16170387054271	2.97066111050433	-1.94450244463435
13PK	A	299	1.46986457131872	1.7647000661572	2.99999035465021	-2.07436941064397	1.79080088618985	-1.46449737998287
13PK	A	300	2.20201946613007	0.788519303125774	1.29618807448584	-1.27378125086467	0.470175494841309	-0.584488094788476
13PK	A	301	2.13986967174649	0.631300017360021	1.13204318711818	-1.23644699583822	0.392965535339408	-0.504487250679895
13PK	A	302	-0.336875426871026	0.778748613049936	0.727893097081279	-0.8955764342049	0.174388377301315	-0.504487250679895
13PK	A	303	2.20201946613007	0.663276821244581	0.793517883380964	-0.974286323862394	0.240836701524735	-0.584488094788476
13PK	A	304	0.736951752185618	1.59060413389682	2.07663955016613	-1.69279362975772	1.31338779092141	-1.54449822409145
13PK	A	305	1.61614396541664	1.6812050782364	1.29230670668574	-1.28237071852616	0.551115708041828	-0.9044914712228
13PK	A	306	2.20277739045182	0.95906225717676	0.152857027633196	-0.507864966467718	-0.217058057066193	0.135519502188753
13PK	A	307	0.299629418535361	0.822272596115031	0.311764735442939	-0.754086593639434	0.155256004848651	-0.344485562462733
13PK	A	308	-0.588278924395793	0.590440767951972	0.0763202385307927	-0.445606704720603	0.0493188800940076	-0.10448303013699
13PK	A	309	-0.217274968898738	0.516716470107015	1.54438577063934	-1.42778743286233	0.847344543380731	-0.9044914712228
13PK	A	310	0.894600011109801	2.19194569583701	2.30942873729713	-1.67924647231962	2.09457385315719	-1.54449822409145
13PK	A	311	0.492142196260084	1.55063312904112	2.97013993021106	-1.86018335983355	2.32552505949879	-1.54449822409145
13PK	A	312	2.20050361748656	0.502504557269432	0.626004825022108	-0.627258988545747	0.809606853144182	-0.824490627114219
13PK	A	313	-0.258960806595036	0.399468189196962	-0.176714754467527	0.0525033208738475	0.028412841191581	0.0555186580801719
13PK	A	314	-0.240770622873015	-0.0775191354143906	-0.578232076096941	0.580927562680189	-0.63073702510701	1.57553469614321
13PK	A	315	-0.478379897741915	-0.782785309979406	-0.561831834897965	0.591318904425221	-0.598621166641977	1.25553131970889
13PK	A	316	-1.05560748194417	-0.550953481816347	-0.855247090191977	1.20636953152027	-0.815721010819965	1.57553469614321
13PK	A	317	-0.653157246337668	-0.793444244607593	-0.806566924987218	1.03098164081864	-0.868296548133043	1.57553469614321
13PK	A	318	-1.04860426121119	-0.540294547188161	-0.45868135686892	0.368556167021425	-0.524393098380557	0.535523722731658
13PK	A	319	-0.0588687856528041	-0.310239208129799	0.328683201498579	-0.727089523263819	-0.266230538005757	-0.10448303013699
13PK	A	320	0.875651903066029	0.816943128800938	0.714585862646445	-0.873875550681802	0.335546657799252	-0.984492315331381
13PK	A	321	-0.554551292077879	0.527375404735201	-0.451007317167524	0.285176188094111	-0.373600724238496	-0.10448303013699
13PK	A	322	0.89384208678805	-0.0366598860063418	-0.421785075469281	0.27430836164497	-0.453926462335894	0.0555186580801719
13PK	A	323	1.4501585389532	1.08430473905795	0.474745529782524	-0.682512455675223	0.0724421388486948	-0.824490627114219
13PK	A	324	2.20277739045182	0.624194060941229	0.182721328694414	-0.527338852490662	-0.115005034787762	-0.584488094788476
13PK	A	325	0.516395774556113	-0.446140624639178	-0.564573276885418	0.422377569026595	-0.712112709307275	0.615524566840239
13PK	A	326	0.977971686502398	-0.344880745671405	-0.377660917910637	0.0959931508754241	-0.513157488725941	0.135519502188753
13PK	A	327	2.20277739045182	0.00331111884935833	0.529383298481579	-0.734333194024852	0.16566337487626	-0.9044914712228
13PK	A	328	0.685412898306559	-0.457687803819714	-0.130800511841031	-0.301921454646039	-0.326794489464027	-0.184483874245571
13PK	A	329	-0.211211574324731	-0.536741568978765	-0.537399828934555	0.350856011995714	-0.648798085706562	0.69552541094882
13PK	A	330	2.1891347526603	-0.110384183851299	0.209323256471856	-0.642969849535292	-0.280291488195142	-0.184483874245571
13PK	A	331	2.20277739045182	0.499839823612385	0.83418285358295	-1.08175938096033	0.0431494216216406	-0.744489783005638
13PK	A	332	-0.631935365328643	-0.0570895107103659	-0.171117217581746	-0.156868612833874	-0.412566660383715	0.0555186580801719
13PK	A	333	0.0502723166793225	0.371044363521797	-0.0922105804105167	-0.312189605908505	-0.198072149727056	-0.264484718354152
13PK	A	334	-0.819521634961986	0.611758637208345	-0.640519280867486	0.584354971801668	-0.525512237374867	0.375522034514496
13PK	A	335	-0.461781355095571	-0.270268203274099	-0.897904048531771	1.12514428606447	-0.843491906329538	1.25553131970889
13PK	A	336	-0.231675531012004	-0.739261326914311	-1.02697184659459	1.39353439771996	-0.96738515463606	1.89553807257754
13PK	A	337	-0.975350875513966	-1.03415851829414	-1.14865985670198	1.76858813712113	-1.04962559300019	2.21554144901186
13PK	A	338	-1.05757808518072	-1.53424020126656	-1.17956941712759	1.94605374563252	-0.899845776530071	1.41553300792605
13PK	A	339	-1.04860426121119	-1.45340994700282	-1.16615072533683	2.0023276463255	-0.788099611296644	1.17553047560031
13PK	A	340	-1.02958036073524	-1.24378423264848	-1.05677691857338	1.69143380522811	-0.808120696806211	1.17553047560031
13PK	A	341	-0.68506586028338	-1.02882905098005	-1.17946995084292	1.83966184178879	-0.944609935618772	1.73553638436037
13PK	A	342	-1.04860426121119	-0.944445818506904	-0.993335119792863	1.52143954355179	-0.729438007559168	1.01552878738314
13PK	A	343	-0.922978304880981	-1.37080320363437	-0.62040854826568	0.549234933202589	-0.365840954941156	0.215520346297334
13PK	A	344	-0.908047195742488	-1.0243878282183	-0.63488722257816	0.702837708276959	-0.47422948339801	0.375522034514496
13PK	A	345	-1.05442512000224	-0.666425273621702	0.410924820790212	-0.416104494869778	0.0492344695985977	-0.264484718354152
13PK	A	346	0.267038672700074	-0.433705200906294	0.435521776888414	-0.591886525611436	0.492935469002541	-0.744489783005638
13PK	A	347	2.19974569316481	-0.459464292924412	0.717158959573262	-0.985123906982229	0.764263154551985	-0.984492315331381
13PK	A	348	0.932496227197345	-0.525194389798229	0.684510348377087	-0.740332966311623	0.233966626210435	-0.584488094788476
13PK	A	349	-0.622612896171107	-1.12031823987198	-0.395284114940727	0.418349096161222	-0.269351237744057	0.0555186580801719
13PK	A	350	-0.651186643101116	-1.00306995896193	-0.622462068335348	0.582822678569006	-0.465042037434349	0.375522034514496
13PK	A	351	2.20277739045182	-1.00306995896193	-0.335591570986046	-0.0262215959834511	-0.456044264219464	0.215520346297334
13PK	A	352	-0.995458607770017	-0.908916036412948	-0.848058811331712	0.938202477903153	-0.8305915726443	1.25553131970889
13PK	A	353	-1.04945313645155	-1.06347058852165	-0.987548728826926	1.29828852654281	-0.864191928740444	1.41553300792605
13PK	A	354	2.16563909868602	-0.592700975776745	-0.664701200762589	0.48395838217467	-0.666881305914259	0.69552541094882
13PK	A	355	0.130612294784915	-0.143249232288208	-0.514346846947075	0.264075814037085	-0.465504265634036	0.295521190405915
13PK	A	356	-0.29685702268258	-0.782785309979406	-0.885998924716884	0.947953516665454	-0.945885610661325	1.81553722846895
13PK	A	357	-0.856205172134728	-0.433705200906294	-0.861026361652733	0.955355128986869	-0.817969680874158	1.25553131970889
13PK	A	358	2.20126154180832	-0.44436413553448	-0.412187092317684	0.058887072190259	-0.443836402581448	0.135519502188753
13PK	A	359	-0.465570976704325	-0.613130600480769	-0.464215667448155	0.202849130680343	-0.543664730054996	0.535523722731658
13PK	A	360	0.103327019201884	-0.547400503606951	-0.808465384365233	0.813006440316033	-0.746517185584106	1.01552878738314
13PK	A	361	-0.803453639340867	0.181848273871484	-0.551382630799902	0.427453986419053	-0.415971063070866	0.215520346297334
13PK	A	362	2.20277739045182	0.583334811533181	0.23674265092439	-0.523623555269889	-0.086012341052913	-0.424486406571314
13PK	A	363	0.377695623675702	0.555799230410365	-0.159857149122135	-0.132207053107659	-0.243665795054351	-0.184483874245571
13PK	A	364	-0.398343089365023	0.795625259544565	-0.22729578144073	0.0537230108398526	0.00609354845225881	-0.584488094788476
13PK	A	365	-0.17634705552419	1.69097576831224	1.23884534738435	-1.15910663033737	0.882924067688454	-1.22449484765712
13PK	A	366	2.20277739045182	2.1661866038189	2.70523913814004	-1.78219460105283	1.98897888755549	-1.62449906820003
13PK	A	367	2.20277739045182	2.26211701547258	2.01285105661821	-1.56601226863775	1.39495481719118	-1.46449737998287
13PK	A	368	0.942349243380106	1.2886009860982	1.17478599742546	-1.17360201806758	0.510308280151791	-0.984492315331381
13PK	A	369	-0.194537239246211	0.214713322308393	-0.236620594544062	0.035294757154988	-0.2644028439182	-0.10448303013699
13PK	A	370	0.803649092499696	0.141877269015784	-0.397721254788565	0.126505263821319	-0.403527412701332	0.215520346297334
13PK	A	371	-0.674303334914517	-0.458576048372063	-0.809831840351717	0.955007604091385	-0.669476987812666	0.855527099165982
13PK	A	372	-0.687188048384282	-0.400840152469385	-0.943892101056661	1.26374946814558	-0.878411468069084	1.73553638436037
13PK	A	373	-0.641030457189654	-1.15140679920419	-1.11489796492248	1.66871127640531	-0.883817125276074	1.49553385203463
13PK	A	374	-1.04860426121119	-0.7481437724378	-1.21225950711046	2.10576576324398	-0.830459382683248	1.25553131970889
13PK	A	375	-1.04860426121119	-1.03060554008475	-1.14159962650842	2.0146691665361	-0.725791005353832	0.935527943274563
13PK	A	376	-1.04860426121119	-0.932898639326368	-0.827806245833883	1.39800995361125	-0.674239248155084	0.855527099165982
13PK	A	377	-1.02292578519027	-0.992411024333743	-0.799033642643104	1.09271420554007	-0.698575607640034	0.935527943274563
13PK	A	378	-0.968226386889508	-1.05636463210286	-1.0992716605366	1.67791391521704	-0.87636181675778	1.57553469614321
13PK	A	379	-0.7455482211591	-1.26687859100955	-0.997806252623939	1.3538776819975	-0.754489888606488	1.09552963149173
13PK	A	380	-0.811108674990551	-1.02172309456126	-0.665698981745834	0.76669922992573	-0.519565003449072	0.295521190405915
13PK	A	381	-1.01390648576143	-0.858286096929062	-0.788395505985152	0.817101070090745	-0.66793902165458	0.69552541094882
13PK	A	382	-0.403042220159878	-0.36531037037543	-0.882941914762086	0.988576056506387	-0.609069305239427	0.455522878623077
13PK	A	383	-0.148303855619408	-0.351098457537848	-0.405517798030791	0.11501303322678	-0.165906460451142	-0.504487250679895
13PK	A	384	0.0934740030191225	-0.538518058083462	0.027287222781125	-0.532839417315662	0.00805700799076652	-0.824490627114219
13PK	A	385	0.0790734409058557	-0.518088433379438	-0.0534181610223335	-0.472504383147357	0.0191081416079713	-0.744489783005638
13PK	A	386	-0.195295163567962	0.792960525887518	0.286499504692512	-0.771032972922366	0.69276602272434	-1.22449484765712
13PK	A	387	0.502753136764597	0.304426022095631	-0.42010587040958	0.0757639138457978	-0.103367775869178	-0.504487250679895
13PK	A	388	-0.496418496599586	-0.0686366898909017	-0.559791926500529	0.347411203851978	-0.320340135406077	-0.10448303013699
13PK	A	389	0.428476553233011	1.02745708770762	0.37248437513574	-0.818267126401984	0.401603446960874	-0.984492315331381
13PK	A	390	0.0889264570886172	0.14543024722518	0.0933521879948884	-0.468842180655744	0.251163227868837	-0.824490627114219
13PK	A	391	-0.510364304119802	0.0574940365426404	-0.604371642222964	0.462503539100987	-0.29934235584906	-0.10448303013699
13PK	A	392	-0.38727739426746	-0.391957706945896	-0.267342272431156	-0.0755879700008976	-0.349420938854893	0.0555186580801719
13PK	A	393	-0.988766136008957	-0.988858046124348	-0.487574320065995	0.412058079585843	-0.546601763431244	0.455522878623077
13PK	A	394	-0.654521510116819	-0.961322465001533	-0.821377837115134	0.975529358192492	-0.626100219263772	0.615524566840239
13PK	A	395	-1.05851791133969	-1.14252435368071	-0.925258747950994	1.40211172942021	-0.799535009886828	1.25553131970889
13PK	A	396	-1.05791915112551	-1.1096593052438	-0.985586930608324	1.55005435625813	-0.758155384207801	1.17553047560031
13PK	A	397	-1.02455532248203	-0.7481437724378	-1.11853283693787	2.08001438970747	-0.750342217054966	1.09552963149173
13PK	A	398	-1.04860426121119	-0.774791109008266	-1.17177208266363	2.08281644323294	-0.74543732345122	1.01552878738314
13PK	A	399	-1.04860426121119	-0.884933433499528	-0.986332294918413	1.39018184455416	-0.678455142398317	0.855527099165982
13PK	A	400	-1.05735070788419	-0.917798481936437	-0.982201656627137	1.68662093697383	-0.690071323735888	0.935527943274563
13PK	A	401	-0.967468462567757	-0.260497513198261	-1.0738921091461	1.56721477802134	-0.806051348111719	1.17553047560031
13PK	A	402	-1.02606359188232	0.00242287429700899	-0.96446059307106	1.36702056397968	-0.830342330723112	1.33553216381747
13PK	A	403	-0.960722936104174	0.388809254568775	-0.786114677242408	0.911697543905478	-0.519741015993751	0.375522034514496
13PK	A	404	-0.319594752335106	0.943962099786829	-0.676627914505882	0.787671178693643	-0.694760275317341	0.855527099165982
13PK	A	405	-0.771545025395155	1.06387511435393	-0.610742958957113	0.547649388069743	-0.631831900735939	0.535523722731658
13PK	A	406	-0.999180016189814	1.45026149462569	-0.158389866058938	-0.0439663415807144	0.176587924818805	-0.984492315331381
13PK	A	407	-1.02454774323882	2.61030887999334	0.33837966831179	-0.689383868593712	0.0458706818784453	-0.824490627114219
13PK	A	408	-0.698556913210545	3.03577802056846	0.761084838418736	-0.80652604028541	0.387324426398754	-0.984492315331381
13PK	A	409	1.95190443995228	2.92297096242015	0.429657722056253	-0.487871837446084	-0.0678017852456997	-0.584488094788476
13PK	A	410	-1.02593474474762	1.20777073183445	-0.420072316483976	0.566866790943778	-0.425140233403671	0.0555186580801719
13PK	A	411	-1.05066581536635	0.474968976146617	-0.530964947960062	0.350321597102065	-0.247979635397336	-0.264484718354152
13PK	A	412	-0.93980422482385	0.331961603218446	-0.966324029832909	1.31956453649633	-0.675735846268349	0.69552541094882
13PK	A	413	-0.528402902977473	0.396803455539915	-0.759378428704668	0.768153530171746	-0.812296747903668	1.33553216381747
13PK	A	414	0.411802218154491	0.37637383083589	-0.122536248373638	-0.125036973933957	-0.263283220046495	-0.184483874245571
13PK	A	415	-0.373483171611594	-0.0695249344432504	-0.366057691276611	0.0107939895242964	-0.444625670008095	0.135519502188753
13PK	A	416	-0.614048351335323	0.478521954356012	-0.522292923114916	0.365804712573851	-0.589552027065547	0.535523722731658
13PK	A	417	0.730888357611611	1.10384611920963	0.292352900894278	-0.568714482230749	0.00962342000482959	-0.584488094788476
13PK	A	418	0.431508250520014	2.22392249972157	0.640967253124252	-0.841466180126403	0.616064932881428	-1.14449400354854
13PK	A	419	-0.308225887508843	2.34827673705042	2.62029508179828	-1.78967192382878	2.13067296550811	-1.78450075641719
1A26	A	662	-0.424454717102955	1.54382325613736	3.52896640527593	-2.2517455484359	1.87669657748854	-1.81904274218041
1A26	A	663	-0.936177236589527	1.04668514374322	1.3620753474963	-1.32712779729991	0.434530313581326	-1.0952405571099
1A26	A	664	0.4344062807275	0.715023003045995	1.9245331593186	-1.72175934733645	0.492790871196987	-1.18571583024372
1A26	A	665	-1.23399007609697	0.224986863686063	0.703256926938728	-1.02795028624417	0.0202027834712617	-0.823814737708459
1A26	A	666	0.902875915907748	-0.181245993870286	0.540791474473626	-1.09591121650476	0.0351846672312184	-0.914290010842273
1A26	A	667	2.13849556213713	0.327965472681991	0.540843216777171	-1.05366842714874	0.0737905441774392	-1.0952405571099
1A26	A	668	1.27095920069223	-0.0740062010538374	-0.0415051927250801	-0.379030608608164	-0.237301217461456	-0.190487825771762
1A26	A	669	-0.600440664710349	-0.483079847823867	-0.374257406216385	0.217391592252685	-0.339152895467085	0.171413266763494
1A26	A	670	-0.265819496724458	-0.409219328268167	-0.167948745504092	-0.0796601916471495	-0.161910136314575	-0.461913645173204
1A26	A	671	1.21890701900553	-0.625119308507905	-0.254669401980867	-0.178331340627495	-0.25461583443322	-0.280963098905576
1A26	A	672	-0.524345332435039	-0.576115694571912	-0.499542118733808	0.615908651193406	-0.427915809007091	0.714264905566377
1A26	A	673	-0.0303453414751269	-0.688326868512303	-0.564744383340609	0.649058750790631	-0.45410077757682	0.985690724967819
1A26	A	674	0.355088670538251	-0.219596648254976	-0.32042102632693	0.0428863401409683	-0.198628038663173	-0.280963098905576
1A26	A	675	0.22743689163993	-0.556230170076147	-0.521762188758747	0.420618010913425	-0.274381988174267	-0.190487825771762
1A26	A	676	-1.06878636612468	-0.556230170076147	-0.68153010984253	1.0890401768853	-0.480695283215907	1.16664127123545
1A26	A	677	-0.294324262886219	-0.674833119747319	-0.574327669584501	0.594320457330753	-0.448670971186552	1.07616599810163
1A26	A	678	-0.608000624431512	-0.830366329196341	-0.329082176335363	0.0787362597860567	-0.241862420690817	-0.280963098905576
1A26	A	679	0.593041501105996	-0.794856464025331	-0.225655505165142	-0.249309753022531	-0.246070576148613	-0.280963098905576
1A26	A	680	0.443081644341949	-0.649266016824192	-0.0107069533660315	-0.579291083611358	-0.0167278990827495	-1.00476528397609
1A26	A	681	0.474065085822124	-0.972405789880379	-0.457157337497871	0.239601520548004	-0.358058105147179	0.171413266763494
1A26	A	682	-0.341419093936085	-1.33460641462468	-0.582818634565785	0.720071734760956	-0.375231545448557	0.623789632432563
1A26	A	683	0.542228657078509	-1.12580840741914	-0.337649371579534	0.116759203441123	-0.275838087082119	0.0809379936296796
1A26	A	684	0.651290371088725	-1.12935939393624	-0.326569844800187	-0.0575391179089468	-0.228349887835105	-0.37143837203939
1A26	A	685	0.134486567199405	-1.03135216606425	-0.520987392905766	0.60407339445211	-0.388149951877279	0.533314359298749
1A26	A	686	-0.317871678411152	-1.04200512561556	-0.519371788391795	0.648737967124338	-0.377710456791864	0.714264905566377
1A26	A	687	0.829754994014534	-0.916300202910184	-0.277625895587361	0.0130563603905649	-0.100648407667827	-0.461913645173204
1A26	A	688	-0.162954471010276	-0.760766993461162	-0.275744506769709	-0.200325010936766	-0.147884321512108	-0.552388918307018
1A26	A	689	-0.0179519648830569	-0.816872580431357	-0.369969938701183	0.245383486148002	-0.251476458259106	-0.0095372795041343
1A26	A	690	0.0836737231719173	-0.808350212790315	-0.204297822835141	-0.0713670701501143	-0.182321477761789	-0.0095372795041343
1A26	A	691	0.0415362427588791	-1.06899262314552	-0.370891560186808	0.334797837546351	-0.237738388382021	-0.100012552637948
1A26	A	692	-0.964558068985367	-0.926242965158066	-0.0794729109588148	-0.236661878351878	-0.0622225197976749	-0.642864191440832
1A26	A	693	0.12828987890337	-1.03490315258136	0.0478428966144478	-0.523592031183277	-0.0226195328192083	-0.733339464574646
1A26	A	694	0.579408786854719	-0.483790045127288	1.12051785008781	-1.47715076136027	0.475781994988063	-1.36666637651134
1A26	A	695	-0.350094457550534	-0.061222649592274	0.807494066608663	-1.32204446462728	0.19338158765452	-1.18571583024372
1A26	A	696	-0.498814976655375	-0.0363657439725672	-0.00636771214664159	-0.50385140530368	-0.112540552464344	-0.642864191440832
1A26	A	697	-1.19222439698169	-0.482369650520447	0.166201040004637	-0.656681107913795	-0.109095398157652	-0.552388918307018
1A26	A	698	-0.914612761319325	-0.228829213199439	-0.142061778830849	-0.286795061269271	-0.313753385638613	0.352363813031121
1A26	A	699	-0.759943421450291	0.455090789994205	0.272618926536396	-0.876619117142379	-0.0800734361001816	-0.642864191440832
1A26	A	700	-0.569209355698333	0.600681237195344	0.138212232982042	-0.815126923764257	-0.12197508481474	-0.642864191440832
1A26	A	701	-0.78101216165681	0.791724311815376	-0.275893823083295	-0.0711043825819669	-0.334695701320768	0.261888539897307
1A26	A	702	-1.04288420904725	0.77183878731961	-0.120988147638889	-0.469338335320596	-0.0785267138763972	-0.823814737708459
1A26	A	703	0.0836737231719173	1.05520751138427	-0.186498730804492	-0.335466152530945	-0.204104509034156	-0.37143837203939
1A26	A	704	0.848345058902639	0.876237790922378	0.0980373404112839	-0.80065527911045	0.0978045729015948	-1.18571583024372
1A26	A	705	-0.907672470427766	0.155387527950885	-0.202768541120174	-0.270737507227384	-0.186325543701043	-0.461913645173204
1A26	A	706	-0.884868657498357	-0.258657499943087	-0.4760907053071	0.493918576857849	-0.375072340339434	0.442839086164935
1A26	A	707	0.86445644847233	-0.137923958361654	-0.386664418861534	0.0696385837036608	-0.248905106623989	-0.280963098905576
1A26	A	708	0.65376904640714	-0.274281840618331	-0.196555404633835	-0.254162671709296	-0.262951774295375	-0.190487825771762
1A26	A	709	-0.733669463075102	-0.723836733683312	-0.499576850678689	0.492037000693711	-0.436892925749339	0.985690724967819
1A26	A	710	0.347652644583009	-0.608784770529241	-0.574509729327858	0.820135899375054	-0.435697790693275	0.895215451834005
1A26	A	711	0.641375669815069	-0.420582485122891	-0.367454553786317	0.0888237443282304	-0.274167420174188	-0.100012552637948
1A26	A	712	-0.0303453414751269	-0.722416339076472	-0.314046816623953	0.162945885675044	-0.336186318873039	0.623789632432563
1A26	A	713	-1.04982449993881	-0.64074364918315	-0.543420309524513	0.692166892491256	-0.470602652636837	1.61901763690452
1A26	A	714	0.175384709953236	-0.755795612337221	-0.346228669610495	0.388809833646696	-0.36626171031867	0.714264905566377
1A26	A	715	0.340216618627767	-0.547707802435105	-0.0472331103413188	-0.350173854279424	-0.24313574936434	0.352363813031121
1A26	A	716	-0.404625314555642	-0.510067345353834	-0.206638392504207	0.11928638411351	-0.31559213442496	0.985690724967819
1A26	A	717	0.0923490867863665	-0.103834487797485	-0.201725219856319	0.0847080939247242	-0.283925536507077	0.714264905566377
1A26	A	718	1.74686486182772	-0.248714737695204	0.33116927182955	-0.64952203109796	0.0295943785187311	-0.37143837203939
1A26	A	719	0.921465980795853	-0.459643336811001	0.496872600374619	-0.601797859093561	0.127220147351758	-0.461913645173204
1A26	A	720	0.229915566958344	0.0183194483907878	0.283320716260701	-0.716328715789908	0.0711834211192937	-0.280963098905576
1A26	A	721	2.12858086086348	0.455090789994205	1.13811378192657	-1.2387765618601	0.464349747317297	-1.00476528397609
1A26	A	722	2.09264006874647	0.999812121717492	2.47265337079247	-1.75193196162683	1.27281127933885	-1.63809219591278
1A26	A	723	2.13849556213713	1.05378711677743	2.71888608402175	-1.89863167053416	1.31676242439087	-1.63809219591278
1A26	A	724	2.13849556213713	0.908906866879707	2.42760945384664	-1.61397080005641	1.18585406953304	-1.45714164964516
1A26	A	725	2.11246947129378	0.431654278981339	3.17059384276232	-1.91210366294527	1.5544636911259	-1.45714164964516
1A26	A	726	2.13601688681872	-0.115907841955628	1.78848428335667	-1.75781336421146	0.809802896592975	-1.18571583024372
1A26	A	727	2.05050258833343	-0.160650272071101	2.59022328302891	-1.83131920126834	1.32946167198131	-1.54761692277897
1A26	A	728	2.13849556213713	-0.0193210086904824	1.00590265172542	-1.22902987112203	0.382661727490518	-0.733339464574646
1A26	A	729	0.413337540520981	-0.399276566020285	0.379217424741338	-0.544314028471104	0.0568073093295707	-0.280963098905576
1A26	A	730	1.97118497814419	-0.637902859969469	0.622720905876235	-0.999285769202932	0.198291126011961	-0.733339464574646
1A26	A	731	0.847105721243432	-0.633641676148948	1.0118439005895	-1.14762729106871	0.329216720138481	-0.823814737708459
1A26	A	732	-0.281930886294149	-0.825394948072399	0.0757910399894249	-0.353547611428698	-0.103927634061133	-0.100012552637948
1A26	A	733	-0.733173728011419	-0.774260742226146	-0.16062120177215	-0.131762652505958	-0.246361519266874	0.442839086164935
1A26	A	734	-0.486421600063305	-0.67980450087126	0.404407946762505	-0.808348119361415	0.0749133397392694	-0.823814737708459
1A26	A	735	0.0774770348758824	-0.739461074358556	0.188597375967769	-0.66367368402175	-0.0799667750039497	-0.552388918307018
1A26	A	736	-0.522486325946229	-0.823974553465559	-0.211865907816032	0.113879764073038	-0.312427070689833	0.352363813031121
1A26	A	737	-0.317871678411152	-0.561201551200088	-0.180928888508636	-0.173506469006223	-0.254686781965882	0.171413266763494
1A26	A	738	-0.626714623085538	-0.135793366451394	0.362835594359327	-0.884089639875149	0.0378803694886064	-1.00476528397609
1A26	A	739	0.584366137491547	-0.333228216802207	-0.065700196310255	-0.524854360643221	-0.20777451589043	-0.190487825771762
1A26	A	740	-0.967656413133385	-0.739461074358556	-0.264399960281132	-0.0074140535953564	-0.358813542933717	0.714264905566377
1A26	A	741	-1.07485912065479	-0.857353826726308	-0.152929748539916	-0.321239868425559	-0.120809844693991	-0.37143837203939
1A26	A	742	-0.789067856441655	-0.86445579976051	-0.221399916425039	-0.147281605963375	-0.163954416644288	-0.100012552637948
1A26	A	743	0.310472514806799	-0.539185434794062	0.321940124065002	-0.79631168230792	0.211170955466473	-0.914290010842273
1A26	A	744	-0.793653405780721	-0.235220988930221	0.810175951633525	-1.20794742561976	0.566403420386116	-1.18571583024372
1A26	A	745	-0.944356865140293	0.21433390413476	2.30788377020118	-1.92178200386845	1.67011437306078	-1.7285674690466
1A26	A	746	-0.16171513335107	1.07722362779029	4.07453989545456	-2.44213232529742	8.96822689385187	-2.3618943809833
1A26	A	747	0.945013396320786	1.00052231902091	2.02796421031983	-2.02206397751866	4.52371956107071	-2.27141910784948
1A26	A	748	0.716975267026697	0.556649004383292	2.60991231848323	-2.04262121539658	2.50821536708589	-1.90951801531423
1A26	A	749	-0.228639366948248	0.507645390447299	0.903778505762706	-1.38395671708559	0.433597931127523	-0.914290010842273
1A26	A	750	0.501330514324678	0.0509885243481166	0.591487918415805	-1.28518394390808	0.248200531636184	-0.733339464574646
1A26	A	751	0.601716864720445	0.049568129741276	0.230873377869973	-0.86960756436379	-0.035680631813595	-0.0095372795041343
1A26	A	752	-0.928121541804681	-0.245873948481523	-0.201886676244408	-0.179708623504649	-0.222771653503343	0.442839086164935
1A26	A	753	0.0291428661668091	-0.146446326002697	0.122653380321457	-0.757582502511434	-0.0463442256190017	0.0809379936296796
1A26	A	754	0.129529216562577	0.236350020540786	0.241641866613693	-0.862886236397511	0.152632795749181	-0.733339464574646
1A26	A	755	2.13849556213713	-0.0938917255496028	-0.0366559233178082	-0.474820387617027	-0.0684702333882648	-0.280963098905576
1A26	A	756	1.59442632974526	0.0218704349078885	-0.0257720165262063	-0.553287335725338	0.155595037603752	-1.00476528397609
1A26	A	757	1.30813933046844	-0.333228216802207	-0.242312208996182	-0.186305927592479	-0.0384060542934003	-0.642864191440832
1A26	A	758	0.0080741259602901	-0.75366502042696	-0.46098716433239	0.526184377064121	-0.317744072803248	0.533314359298749
1A26	A	759	0.0564082946693632	-0.379391041524519	-0.498988934801021	0.616545694900349	-0.282489920581676	0.171413266763494
1A26	A	760	1.11852066860977	-0.988030130555623	-0.484475424841008	0.396539829580267	-0.163871712274093	-0.280963098905576
1A26	A	761	-0.480720646830953	-1.09669031797891	-0.561461735488856	0.772557625843186	-0.432660344671546	1.07616599810163
1A26	A	762	0.879328500382814	-0.980928157521421	-0.676402654745788	1.10012409298209	-0.431766108425954	0.895215451834005
1A26	A	763	0.358806683515872	-0.140764747575335	-0.595509074759578	0.982439573825563	-0.35964667955908	0.533314359298749
1A26	A	764	-0.343897769254499	-0.578246286482173	-0.653674366115154	1.02491391742402	-0.397273292242658	0.714264905566377
1A26	A	765	-0.624235947767124	-0.757926204247481	-0.683501633661961	1.19421388972276	-0.47207288650392	1.25711654436926
1A26	A	766	-0.275734197998114	-0.667020949409697	-0.65068356282277	1.18262355474157	-0.46199392451839	1.25711654436926
1A26	A	767	-0.337701080958464	-0.772130150315885	-0.715020055013329	1.35780330935119	-0.493627857827504	1.5285423637707
1A26	A	768	-0.887843067880454	-0.808350212790315	-0.697712593726488	1.24723751688273	-0.513672568968202	1.70949291003833
1A26	A	769	0.500091176665471	-0.295587759720937	-0.658485270608916	1.08486992772295	-0.460020200114076	1.25711654436926
1A26	A	770	-0.700703081340196	-0.776391334136406	-0.747894634509766	1.58175646618691	-0.452703337214404	0.985690724967819
1A26	A	771	-0.925518932720347	-0.919851189427285	-0.769277421621264	1.39769126742725	-0.483901199362634	1.25711654436926
1A26	A	772	-0.175347847602347	-0.732359101324354	-0.52732992192335	0.85441098207456	-0.414577530745618	0.804740178700191
1A26	A	773	0.325344566717283	-0.701110419973866	-0.585693122568433	0.811157069911733	-0.395992631222892	0.623789632432563
1A26	A	774	-0.852521944593054	-0.471716690969144	-0.639409353970439	1.15126657593076	-0.467090486755414	1.07616599810163
1A26	A	775	-0.131971029530101	0.0403355647968133	-0.416697445203945	0.446543814456158	-0.375288400160963	0.533314359298749
1A26	A	776	0.424491579453844	0.0410457621002339	-0.0843881634703617	-0.0827785620274267	-0.218257204653588	-0.190487825771762
1A26	A	777	-0.114620302301203	-0.0434677170067692	-0.208669358098465	0.143874629040421	-0.330288085397534	0.442839086164935
1A26	A	778	-0.125774341234067	0.443017435836062	-0.153603827654766	-0.0688627240747668	-0.314543612453443	0.261888539897307
1A26	A	779	0.418294891157809	1.20861012892303	0.648854693431495	-0.937742191106821	0.17751780322898	-1.00476528397609
1A26	A	780	2.13601688681872	2.13399721527954	0.733163977741514	-0.984002189321152	0.398853009528062	-1.18571583024372
1A26	A	781	1.65763255036481	2.81010504813556	1.13950679678843	-1.46512691224476	0.448996164580667	-1.18571583024372
1A26	A	782	1.86336260179318	3.29588000367497	1.55491674470946	-1.39807858599361	0.779060896924801	-1.27619110337753
1A26	A	783	2.13849556213713	3.66092141763295	4.43205162848094	-2.0912897677105	1.8614647785868	-1.54761692277897
1A26	A	784	2.13849556213713	4.02738322619777	4.0201990015325	-2.07754933136719	2.38153225935703	-1.81904274218041
1A26	A	785	2.13601688681872	3.85480528146666	4.32890798700399	-2.38340454042077	3.19095219450927	-1.99999328844804
1A26	A	786	2.13725622447792	3.68435792864581	5.1459763193061	-2.37291223495106	3.47479587145009	-1.99999328844804
1A26	A	787	0.632700306200621	2.39890080945527	1.98289406593551	-1.55295395031177	0.870246832431349	-1.45714164964516
1A26	A	788	-0.776674479849585	1.05520751138427	1.17400691113993	-1.19393030809151	0.484175767425663	-1.18571583024372
1A26	A	789	-0.306717639478289	0.812320033614561	0.594588296421944	-0.970081125000748	-0.0406853997860706	-0.552388918307018
1A26	A	790	0.117135839970507	0.10212273019437	0.0106961207239476	-0.316302941645895	-0.203023487091282	0.0809379936296796
1A26	A	791	-0.535871172665664	-0.179825599263445	0.0927989718070114	-0.368115362167342	-0.209750912730188	-0.0095372795041343
1A26	A	792	0.869413799109158	0.00482569962580378	0.203407674938066	-0.444790051432775	-0.116422268794235	-0.37143837203939
1A26	A	793	-0.0861155361394424	-0.129401590720612	-0.292987026231191	0.190790375675219	-0.40617593251163	0.804740178700191
1A26	A	794	-0.829222396599962	-0.358795319725334	-0.406466844482478	0.296358445849388	-0.429641621372162	0.895215451834005
1A26	A	795	0.713257254049076	-0.475977874789665	-0.124161554530042	-0.326139421939949	-0.224386117636599	-0.100012552637948
1A26	A	796	-0.143125068462965	-0.213915069827615	-0.228778873521001	-0.111332141236074	-0.305587697557504	0.171413266763494
1A26	A	797	-0.855620288741072	-0.172723626229244	-0.470951966504588	0.594247320139354	-0.37625446423181	0.533314359298749
1A26	A	798	0.387311449677634	0.0367845782797126	-0.25789960716149	-0.106620346992944	-0.107826394480255	-0.823814737708459
1A26	A	799	-0.185262548876003	-0.272861446011491	-0.535341682328025	0.545050808965135	-0.343367409774042	0.0809379936296796
1A26	A	800	0.892961214634092	-0.225278226682338	-0.294875134850865	-0.188983936862176	-0.261403007949558	-0.280963098905576
1A26	A	801	-0.572059832314509	-0.505095964229893	-0.431626261118199	0.237181498576547	-0.377151536898038	0.533314359298749
1A26	A	802	0.974757500141754	-0.387913409165562	-0.167974964962669	-0.256974575649696	-0.243414482952262	-0.37143837203939
1A26	A	803	0.469107735185296	-0.53137326445644	-0.129497746749985	-0.197435397772578	-0.231998332573165	-0.37143837203939
1A26	A	804	-0.356291145846569	0.158228317164565	0.0308364615944893	-0.260619485371105	-0.169006631147182	-0.37143837203939
1A26	A	805	0.731847318937181	0.838597333841108	0.693022101295128	-1.03519187788151	0.14623268196528	-1.00476528397609
1A26	A	806	1.72951413459882	1.73486633075739	0.362345911357283	-0.968414829601213	0.00573709930882241	-1.00476528397609
1A26	A	807	2.00216841962436	1.94721532448003	1.32074611001212	-1.55740144604323	0.741787121120697	-1.7285674690466
1A26	A	808	-0.783242969443382	1.707168635924	0.944478341497551	-1.27514221042807	0.551749623664163	-1.54761692277897
1A26	A	809	2.12114483490823	1.63614890558198	0.773456189059006	-1.16753960376449	0.531040535208638	-1.54761692277897
1A26	A	810	-0.572803434910033	0.795985495635897	-0.134447756477303	-0.363606158815086	-0.235425077635694	-0.190487825771762
1A26	A	811	0.299318475873936	0.184505617391112	-0.241271010486439	0.051616137558671	-0.215198320370913	-0.280963098905576
1A26	A	812	0.895439889952506	-0.0598022549854334	0.060135118078397	-0.486979916865652	0.0427134293318853	-1.00476528397609
1A26	A	813	0.534792631123267	-0.386493014558721	-0.248700517339945	-0.0689766241880905	-0.212823664496959	-0.100012552637948
1A26	A	814	-0.701074882637958	-0.519299910298297	-0.572550346593843	0.644817244537906	-0.503371843673133	1.61901763690452
1A26	A	815	2.1335382115003	-0.323285454554324	-0.460460679873253	0.246868180415373	-0.326631197300313	0.352363813031121
1A26	A	816	0.962364123549684	-0.00511706262207893	-0.327625007623781	0.0385744984572825	-0.236463948535842	0.0809379936296796
1A26	A	817	-0.327786379684808	-0.667731146713117	-0.687007073911584	0.974486203733215	-0.480913448367388	1.34759181750307
1A26	A	818	0.14068325549544	-0.470296296362304	-0.683456120320818	0.904183393865304	-0.497236896585158	1.43806709063689
1A26	A	819	2.11123013363458	0.182375025480852	-0.392977516954097	0.00884420533733869	-0.278887743927339	-0.0095372795041343
1A26	A	820	-0.0439780557264041	0.173852657839809	-0.392148946911555	0.143843710425931	-0.308858068037416	0.171413266763494
1A26	A	821	-0.824265045963134	0.118457268173034	-0.689754867478889	1.00039812380065	-0.414861554646257	0.804740178700191
1A26	A	822	-0.011755276587022	0.674541756751044	-0.582162530352274	0.553180233294721	-0.366572847886347	0.623789632432563
1A26	A	823	0.325344566717283	0.947257521264397	-0.40550540273686	0.207084459288254	-0.305190019912607	0.352363813031121
1A26	A	824	1.81750710840252	1.2533525590385	0.228057020247529	-0.882621415375734	0.126933521779616	-0.914290010842273
1A26	A	825	-0.462874184538372	1.47209332849192	0.224743280923755	-1.03575552847704	0.370769198070211	-1.18571583024372
1A26	A	826	-0.510340816886	1.65390383816749	-0.153188943445264	-0.291870649077849	-0.0269441934939975	-0.642864191440832
1A26	A	827	0.968560811845719	1.79452290424469	0.280243368868159	-0.845349466889358	0.426828473635083	-1.18571583024372
1A26	A	828	2.13477754915951	0.819422006648763	0.250238319510851	-0.983201415629517	0.396542427043967	-1.0952405571099
1A26	A	829	0.921465980795853	0.474976314489971	-0.135372227968105	-0.275943614265941	-0.0664623972876882	-0.37143837203939
1A26	A	830	2.04802391301502	0.588607883037201	-0.155395976167521	-0.392330594693322	-0.225373923009974	-0.100012552637948
1A26	A	831	-0.206331289082522	0.124849043903816	-0.452208361145148	0.189317905212538	-0.39262554832865	0.714264905566377
1A26	A	832	0.917747967818232	0.21291350952792	-0.308953576835556	-0.180261893512696	-0.256758653077586	-0.280963098905576
1A26	A	833	-0.324068366707187	-0.421292682426311	-0.506968902223847	0.282854915171507	-0.398514252403867	0.623789632432563
1A26	A	834	2.1322988738411	-0.375129857703998	-0.293050463377143	-0.19103636669881	-0.246272308729747	-0.280963098905576
1A26	A	835	0.28940377460028	-0.314052889609862	-0.466963802101529	0.216652255453678	-0.385048779924377	0.533314359298749
1A26	A	836	-0.499434645484978	-0.591740035247157	-0.631322655302391	0.771374791481144	-0.417917635539532	0.714264905566377
1A26	A	837	-0.429412067739783	-0.75366502042696	-0.663314189654675	0.966176470483831	-0.428088552575619	0.714264905566377
1A26	A	838	0.130768554221784	-0.478108466699926	-0.571655309589582	0.605230867360107	-0.316014273137621	-0.0095372795041343
1A26	A	839	-0.505631333781013	-1.00081368201719	-0.633808157595877	0.879157953132907	-0.398603622293849	0.442839086164935
1A26	A	840	0.628982293222999	-0.683355487388361	-0.506457015436494	0.306596236727784	-0.35330030114108	0.171413266763494
1A26	A	841	-0.937664441780575	-0.834627513016862	-0.568894162688255	0.572811741164072	-0.375120942273447	0.261888539897307
1A26	A	842	1.17057285029646	-0.314052889609862	0.051707371877631	-0.458223130914055	0.023283012334734	-0.914290010842273
1A26	A	843	0.316669203102834	-0.34459137365693	0.428538641134303	-0.840490740639043	0.22341156284084	-1.0952405571099
1A26	A	844	-1.05564938693708	-0.410639722875008	-0.290327226098046	0.121560524466315	-0.245142089954195	-0.0095372795041343
1A26	A	845	2.13725622447792	0.0303928025489306	-0.166946622454636	-0.320143098950533	-0.0337510568204876	-0.733339464574646
1A26	A	846	0.817361617422464	0.043176354010494	0.499160024037424	-0.981840855833021	0.714529479787495	-1.54761692277897
1A26	A	847	-0.465352859856786	-0.362346306242435	-0.042182721662626	-0.57766062916662	0.00216959601133508	-0.914290010842273
1A26	A	848	-0.201373938445694	-0.810480804700575	-0.270660534259114	0.120246186695994	-0.156630133641047	-0.37143837203939
1A26	A	849	1.50147600530473	-0.701110419973866	0.40823103737798	-0.821628117108247	0.491897253958232	-1.27619110337753
1A26	A	850	0.879328500382814	-0.821133764251878	0.709647538096877	-1.24929813772724	0.394605993191796	-1.18571583024372
1A26	A	851	1.45438117425486	-0.577536089178753	-0.0979299640736659	-0.285681047719247	-0.167241366806549	-0.37143837203939
1A26	A	852	0.85206307188026	-0.517879515691457	0.076105660459197	-0.746293221053458	-0.0561733472375831	-0.733339464574646
1A26	A	853	0.857020422517089	-0.317603876126963	0.985496370776438	-1.37402640230974	0.397473015166618	-1.36666637651134
1A26	A	854	0.627742955563793	-0.648555819520772	0.142159891148671	-0.670775357571848	-0.0938371481414876	-0.733339464574646
1A26	A	855	0.539749981760095	-0.737330482448296	0.217411207751288	-0.845382697329905	-0.0125732320930024	-1.00476528397609
1A26	A	856	-1.18032675545331	-0.79130547750823	-0.231675326041572	-0.227975163120785	-0.270617214800127	-0.100012552637948
1A26	A	857	-1.11092384653771	-0.959622238418816	-0.536214047765154	0.650254026378861	-0.423996551322264	0.804740178700191
1A26	A	858	-0.439326769013439	-0.758636401550901	-0.679515816438772	1.05923340284112	-0.476226569160001	1.16664127123545
1A26	A	859	-0.798982557715311	-0.850962050995526	-0.779194151431099	1.35795844895749	-0.484986210253357	1.16664127123545
1A26	A	860	-1.49784506374214	-1.064731439325	-0.877626424220783	1.71423164207599	-0.5565056732469	1.89044345630596
1A26	A	861	-0.858346831591327	-1.06331104471816	-0.931749226445529	2.00490174757999	-0.527722173846315	1.5285423637707
1A26	A	862	-1.59362107804566	-1.05620907168396	-0.906110391475577	1.91888143757287	-0.527095804494233	1.70949291003833
1A26	A	863	-1.53911500779373	-1.33389621732126	-0.900789334394469	1.96017809188805	-0.434968737395107	0.714264905566377
1A26	A	864	-1.39944165360111	-1.10592288292337	-0.815173191133759	1.62149973284297	-0.477377788163893	1.25711654436926
1A26	A	865	-0.95625450666868	-1.00365447123087	-0.784374179788509	1.44697955877587	-0.48420472128872	1.43806709063689
1A26	A	866	-0.155518445055035	-0.71531436604227	-0.76707795316185	1.37033898615626	-0.490614339559693	1.43806709063689
1A26	A	867	-0.842359375787557	-0.773550544922725	-0.784465612710323	1.39158068467825	-0.512647696467272	1.61901763690452
1A26	A	868	-1.26559318640675	-1.16486925910725	-0.87060980533987	1.76337708558125	-0.520302206002475	1.61901763690452
1A26	A	869	0.0254248531891882	-1.25222352742793	-0.87197875495454	1.7141215295269	-0.547753076734869	1.98091872943977
1A26	A	870	-0.241032743540318	-0.862325207850249	-0.805338721525223	1.48084897533043	-0.51601864099969	1.5285423637707
1A26	A	871	-1.0384225934741	-0.9766669737009	-0.79230734589677	1.5583147539883	-0.386381930869376	0.442839086164935
1A26	A	872	-1.49772112997622	-0.90209625684178	-0.83733074178652	1.65335603538372	-0.498594283776935	1.43806709063689
1A26	A	873	-1.10956057511259	-1.02780117954715	-0.768495882490381	1.34070821569854	-0.506750260321101	1.43806709063689
1A26	A	874	-0.772584665574202	-0.812611396610836	-0.619369839510797	0.780167776614093	-0.350630175213671	0.442839086164935
1A26	A	875	-0.894907292537934	-0.698269630760185	-0.561475976030587	0.421897849341279	-0.286329703490743	-0.0095372795041343
1A26	A	876	-1.58972955779575	-0.885761718863116	-0.675209581369206	0.995798117584897	-0.444343909095001	0.895215451834005
1A26	A	877	-1.29434582010035	-0.946128489653832	-0.704149110397451	1.1054050651716	-0.496756909669722	1.34759181750307
1A26	A	878	-1.01846925716087	-0.374419660400578	-0.533278284280188	0.725821093961285	-0.31930560574665	0.261888539897307
1A26	A	879	-1.12170608417282	-0.19473974263527	-0.48396579143174	0.658039529829926	-0.304617129180628	0.261888539897307
1A26	A	880	-0.996409046826987	0.121298057386715	-0.464175097525462	0.549678044470973	-0.38068956523077	0.714264905566377
1A26	A	881	-0.854133083550023	-0.0200312059939025	-0.298144069187127	-0.105853947052308	-0.328982511140941	0.171413266763494
1A26	A	882	-0.708882709890962	0.150416146826943	0.0169404483582229	-0.711841407370036	-0.100040224782028	-0.642864191440832
1A26	A	883	-0.611966504940974	0.10141253289095	-0.242249917584181	-0.197355004257195	-0.203690724084463	-0.461913645173204
1A26	A	884	-0.99157562995608	-0.0974427120667036	-0.531006083634058	0.587182257038467	-0.385333529166219	0.442839086164935
1A26	A	885	-0.729083913736036	0.161779303681666	-0.358159052037356	0.389599941361104	-0.374763655191374	0.714264905566377
1A26	A	886	-0.213767315037764	0.58576709382352	-0.300521596315484	0.207483682672434	-0.270995410298089	0.171413266763494
1A26	A	887	-0.881274578286657	0.737039119452021	-0.218673972713115	0.0656780193013746	-0.242410970785445	0.261888539897307
1A26	A	888	-1.2569178227923	0.610623999443227	-0.448941124931887	0.6332550809288	-0.341605231754599	0.714264905566377
1A26	A	889	-0.547768814194052	0.457931579207886	-0.437578801906105	0.629008236068219	-0.27867737406979	0.442839086164935
1A26	A	890	-0.960096453412222	0.477106906400231	-0.409357403569775	0.254928873399345	-0.237743775533392	0.261888539897307
1A26	A	891	-1.09059870892672	0.090759573339647	-0.556427373471254	0.672794660960083	-0.302429511432803	0.352363813031121
1A26	A	892	-1.47813959496075	-0.178405204656605	-0.565516404439028	0.785839886148381	-0.295578175075591	0.261888539897307
1A26	A	893	-0.879787373095608	-0.153548299036899	-0.471910900425287	0.688565295037036	-0.319682301974284	0.352363813031121
1A26	A	894	-1.58673036066047	-0.533503856366701	-0.651112080968169	1.12224866098197	-0.388344624250027	0.804740178700191
1A26	A	895	-0.965549539112733	-0.999393287410346	-0.77087536865187	1.32954548561366	-0.479156749902374	1.16664127123545
1A26	A	896	-1.58174822327046	-1.09882090988917	-0.771657116171686	1.41493551310019	-0.472564282795481	1.16664127123545
1A26	A	897	-1.29261074737746	-1.08035578000025	-0.849126289792639	1.76027728899953	-0.52300758863539	1.70949291003833
1A26	A	898	-1.43823292233428	-1.30690871979129	-0.849071040839958	1.72145958874797	-0.502098519774623	1.43806709063689
1A26	A	899	-1.24464837996615	-0.805509423576634	-0.80444184640162	1.37815894778004	-0.545567131178824	1.98091872943977
1A26	A	900	-0.532524960985805	-0.525691686029079	-0.802369412500036	1.45207500397096	-0.534191391524995	1.98091872943977
1A26	A	901	-0.862932380930393	-0.688326868512303	-0.839607738349812	1.55335298498062	-0.550076129329977	2.1618692757074
1A26	A	902	-1.14029614906092	-0.287775589383315	-0.741465610366785	1.22498576750931	-0.487372984313247	1.70949291003833
1A26	A	903	-1.18887818530184	-0.152127904430058	-0.719953503786635	1.05871262831792	-0.416402422639872	0.895215451834005
1A26	A	904	-1.46016919890225	-0.186217374994227	-0.851313258972107	1.73614074130296	-0.422130732324938	0.714264905566377
1A26	A	905	-1.01276830392852	-0.353113741297972	-0.814981982196383	1.50606925351874	-0.49089606501507	1.5285423637707
1A26	A	906	-0.691036247598381	-0.297718351631197	-0.629593426787228	0.750287852025042	-0.342886350522185	0.352363813031121
1A26	A	907	-1.42013859250986	-0.466745309845203	-0.736989991888598	1.13983786504585	-0.341197754131947	0.0809379936296796
1A26	A	908	-0.946835540458707	-0.375840055007418	-0.835593568648925	1.56624051202454	-0.367927292745756	0.261888539897307
1A26	A	909	0.892961214634092	0.131240819634598	-0.549874001283027	0.508218739305549	-0.274697954262875	-0.0095372795041343
1A26	A	910	-0.315393003092738	-0.0995733039769642	-0.457157707167435	0.420702754872204	-0.232919046596443	-0.0095372795041343
1A26	A	911	0.174145372294029	0.0403355647968133	-0.090168176206555	-0.376283333158497	0.0451213542508043	-0.642864191440832
1A26	A	912	0.906593928885369	0.448699014263423	0.569695769899812	-1.02651021831835	0.752223834698485	-1.36666637651134
1A26	A	913	0.291882449918694	0.156097725254305	0.86340464393163	-1.35380091991622	1.31286030491385	-1.7285674690466
1A26	A	914	-0.00679792595019397	0.149705949523523	-0.0402908548491124	-0.481041008403428	0.207650903136088	-1.0952405571099
1A26	A	915	0.167948683997994	-0.00653745722891903	-0.333695446969541	0.0949664837859262	-0.178730138561189	-0.280963098905576
1A26	A	916	0.334019930331732	-0.340330189836409	-0.517390644476887	0.392750871638968	-0.358299135014496	0.352363813031121
1A26	A	917	-0.744079899412441	-0.64003345187973	-0.753882460467053	1.21905772791071	-0.460652859128345	1.07616599810163
1A26	A	918	-0.33522240564005	-1.16628965371409	-0.854384229135829	1.58859446176252	-0.514105933008136	1.43806709063689
1A26	A	919	-0.910399013278021	-1.00578506314113	-0.904256921671622	1.89919207828804	-0.57705372670775	2.34281982197503
1A26	A	920	-0.642330277591546	-1.16486925910725	-0.909315620263903	1.94897344949556	-0.558292777607611	1.98091872943977
1A26	A	921	-1.03792685841042	-1.01572782538901	-0.89148525153118	1.81052229377179	-0.552697699230957	1.79996818317214
1A26	A	922	-1.03458064673056	-0.985899538645362	-0.877067089107474	1.8310219994666	-0.53266677730038	1.61901763690452
1A26	A	923	-1.0096699597805	-0.934765332799109	-0.781916058581869	1.34681014495286	-0.514870030871984	1.43806709063689
1A26	A	924	-1.58829192611107	-1.23304820023559	-0.789071282359119	1.39648679476488	-0.554321192331738	1.98091872943977
1A26	A	925	-1.20895545538099	-1.14427353730807	-0.657674163202946	0.882283645971562	-0.456499051449012	0.895215451834005
1A26	A	926	-1.14252695684749	-0.907777835269142	-0.568226066811012	0.767833270954319	-0.465909311817387	1.16664127123545
1A26	A	927	-1.54940151036515	-0.330387427588526	-0.178648428903411	-0.0222421317153265	-0.235632682130423	-0.0095372795041343
1A26	A	928	0.327823242035697	-0.145736128699277	0.0548186519755752	-0.592596589643581	-0.0304289696074592	-0.733339464574646
1A26	A	929	0.218761528025481	-0.287775589383315	-0.353766853202944	0.0948039280069592	-0.181841118454987	-0.37143837203939
1A26	A	930	0.91031194186299	0.244162190878408	-0.210427380810176	-0.232889787557602	-0.222613896792269	-0.190487825771762
1A26	A	931	-0.0762008348657863	0.43449506819502	-0.144241865216918	-0.335297450811561	-0.112729855419958	-0.190487825771762
1A26	A	932	0.736804669574009	0.348561194481177	-0.199862596601645	-0.323193361260036	-0.224254284879927	-0.0095372795041343
1A26	A	933	1.08381921415197	1.22636506150853	-0.0845788416897445	-0.434275130871764	-0.0740986066483008	-0.461913645173204
1A26	A	934	1.46677455084693	1.90957486739876	0.193496329340784	-0.697414090887635	0.0600303260829479	-0.552388918307018
1A26	A	935	-0.403385976896436	1.791682115031	-0.0281037474457458	-0.42138678045137	0.014092268041688	-0.37143837203939
1A26	A	936	0.299318475873936	1.64964265434697	-0.0380844151905023	-0.499580359738425	-0.109124098710736	-0.461913645173204
1A26	A	937	0.801250227852773	1.91312585391586	-0.207992746562387	-0.201896584956962	-0.0598566833589263	-0.823814737708459
1A26	A	938	0.320387216080455	1.30022558106423	-0.210695793504115	-0.230483141602943	-0.204582487349824	-0.190487825771762
1A26	A	939	0.845866383584226	1.59353706737677	0.236709588547959	-0.850914342242424	-0.0858801254450871	-0.552388918307018
1A26	A	940	-0.0712434842289583	1.88045677795853	0.603931546083881	-1.11528359252228	0.310668379732633	-1.18571583024372
1A26	A	941	-0.10346626336834	1.48771766916716	0.451062428988586	-0.830238102697235	0.00975333989836	-0.642864191440832
1A26	A	942	-0.559542521956518	1.43729366062433	1.07861526183652	-1.4708501430934	0.434422554154109	-1.36666637651134
1A26	A	943	0.901636578248541	1.52748871815869	2.0898625231408	-1.8715568247312	2.72281359116291	-1.90951801531423
1A26	A	944	-0.362487834142604	0.625538142815051	1.93148327139144	-1.70582293583854	1.37808194624471	-1.7285674690466
1A26	A	945	0.514963228575955	0.202260549976617	0.249221116850459	-0.564437668035795	0.0274819874463344	-0.823814737708459
1A26	A	946	-0.279452210975735	-0.0512798873443912	-0.269966447095878	-0.0291164697040995	-0.271700999511959	-0.0095372795041343
1A26	A	947	-1.28232424480604	-0.336779203319308	-0.603502450611841	0.79762814666791	-0.444775188753522	0.985690724967819
1A26	A	948	-0.712848590400425	-0.348142360174031	-0.65226446528873	0.843335665013746	-0.443270853232785	0.985690724967819
1A26	A	949	0.00435611298266895	-0.125850604203511	-0.625231027812978	0.881722763765555	-0.429974259109979	1.07616599810163
1A26	A	950	-0.927997608038761	-0.105254882404326	-0.589972003154392	0.778831862345062	-0.338366157079659	0.623789632432563
1A26	A	951	0.735565331914802	0.373418100100883	-0.387894814593049	0.342779530336499	-0.257578219692199	0.261888539897307
1A26	A	952	-0.891313213326233	0.314471723917007	-0.485076927729512	0.692513473001011	-0.181305388710111	0.0809379936296796
1A26	A	953	0.853302409539467	0.447988816960003	0.00580244235628701	-0.194843076353592	-0.0612792652606483	-0.37143837203939
1A26	A	954	0.322865891398869	0.256945742339972	-0.256888120752271	0.192160698416636	-0.262338013721247	0.442839086164935
1A26	A	955	0.549664683033751	-0.0846591606051401	-0.426964751414182	0.527952926265119	-0.366268114778767	0.804740178700191
1A26	A	956	-0.807286120031998	0.0183194483907878	-0.548099199326433	0.718420660309376	-0.396114334718827	0.895215451834005
1A26	A	957	-0.117098977619617	0.506224995840459	-0.085510564286935	-0.227849362766596	-0.0526756896847177	-0.37143837203939
1A26	A	958	0.4344062807275	0.321573696951209	0.129692991780432	-0.772028870695441	0.212002288166846	-0.823814737708459
1A26	A	959	0.72812930595956	0.723545370687037	1.35155398111265	-1.50846010437763	1.1002975726026	-1.54761692277897
1A26	A	960	0.445560319660363	0.631929918545833	0.335188594388207	-0.840756504387712	0.240578240356308	-1.27619110337753
1A26	A	961	0.355088670538251	0.240611204361307	-0.074336683408651	-0.214271397566293	-0.121910131334342	-0.37143837203939
1A26	A	962	2.1335382115003	0.536763479887527	0.129467916464544	-0.662717301810004	-0.177364557061172	-0.461913645173204
1A26	A	963	0.896679227611713	0.567301963934595	-0.0630475125395647	-0.473638057206102	-0.105160521317822	-0.733339464574646
1A26	A	964	0.571972760899477	0.557359201686712	-0.127907887896747	-0.536951618718019	-0.119692833895515	-0.642864191440832
1A26	A	965	-0.222442678652213	0.390462835382967	0.277990780649354	-1.10860367033502	0.308421709995262	-1.45714164964516
1A26	A	966	-0.934070362568875	0.145444765703002	0.364231893636164	-1.01938191452214	0.474510135125437	-1.27619110337753
1A26	A	967	-0.488156672786195	-0.41845189321263	-0.366903658395191	0.165981980957305	-0.262341096173272	-0.100012552637948
1A26	A	968	0.699624539797799	-0.477398269396506	-0.463522263099546	0.376039855177317	-0.2677997640591	0.0809379936296796
1A26	A	969	-1.02739248830716	-0.812611396610836	-0.595949016067954	0.726813559611609	-0.409602103511679	0.804740178700191
1A26	A	970	-1.27154200717094	-0.771419953012465	-0.603372776514162	0.729403347032117	-0.426699868321263	0.985690724967819
1A26	A	971	0.869413799109158	-0.284224602866214	-0.614893732517108	0.755332582088727	-0.394857488411739	0.623789632432563
1A26	A	972	-1.00471260914367	0.457221381904466	-0.445900575785303	0.404430049721451	-0.256778991684293	-0.0095372795041343
1A26	A	973	0.98467220141541	0.945126929354137	-0.258598937761368	-0.172502136105371	-0.22737604689832	-0.280963098905576
1A26	A	974	0.528595942827232	1.03461178958508	-0.370949725676314	0.142323932365089	-0.301731086605506	0.261888539897307
1A26	A	975	2.06785331556233	1.27749926735479	0.294245449613668	-0.672265212555073	-0.0664472777688425	-0.552388918307018
1A26	A	976	2.03439119876374	1.72350317390267	0.574217131470816	-0.913171013110421	0.128311988640559	-0.733339464574646
1A26	A	977	1.04663908437576	1.49197885298768	0.398233460500194	-0.799420438386556	0.365814429307917	-0.914290010842273
1A26	A	978	2.11742682193061	1.92661960268084	2.03571898302811	-1.67029379833293	1.23208916732024	-1.27619110337753
1A26	A	979	2.13849556213713	2.48980606429305	0.99893763391359	-1.30373788246024	0.545706601034246	-1.18571583024372
1A26	A	980	2.13849556213713	3.05015173669158	1.89288862990376	-1.75048718143433	1.20895924611221	-1.63809219591278
1A26	A	981	1.5845116284716	2.69008170385755	2.31716178754028	-1.77163744422467	0.921272363802874	-1.36666637651134
1A26	A	982	0.0254248531891882	2.08996498246748	0.376799031230999	-0.72200421892473	0.237669639947733	-0.914290010842273
1A26	A	983	0.272053047371382	1.65674462738117	0.187933271334824	-0.863843811786078	0.267503354945269	-1.0952405571099
1A26	A	984	-1.04759369215224	0.894702920811303	-0.28268692477721	-0.00858272508674496	-0.150662136200121	-0.190487825771762
1A26	A	985	0.472825748162917	0.739879908665702	-0.311497781678421	-0.133195017126214	-0.197094913264845	0.171413266763494
1A26	A	986	-0.8216624368788	0.484208879434433	-0.577885303143305	0.778691704519723	-0.346989681947271	0.895215451834005
1A26	A	987	-1.25431521370796	-0.0661940307162153	-0.60256662389575	1.07951236924165	-0.376812761074388	1.25711654436926
1A26	A	988	-1.47033176770775	-0.00937824644259974	-0.702796703730356	1.26243155431102	-0.427505254868479	1.25711654436926
1A26	A	989	-0.595483314073521	-0.682645290084941	-0.794209564667113	1.45179560178788	-0.506517707115911	1.70949291003833
1A26	A	990	-1.29310648244114	-1.00578506314113	-0.810862829832962	1.45776575955862	-0.518634654968625	1.70949291003833
1A26	A	991	-1.19941255540509	-0.888602508076796	-0.759931645995347	1.18690519698392	-0.49402717764563	1.43806709063689
1A26	A	992	-1.14339449320894	-0.841019288747644	-0.58081781690829	0.533156985369252	-0.375115617720615	0.442839086164935
1A26	A	993	-0.696985068362575	-0.749403836606439	-0.452939083976422	0.144840086868936	-0.324427365335713	0.0809379936296796
1A26	A	994	-0.424454717102955	-0.471006493665724	-0.531924936299318	0.422033170952591	-0.336931416705396	0.261888539897307
1A26	A	995	-0.317871678411152	-0.664180160196016	-0.45088964499227	0.188559547905217	-0.311407703672629	0.0809379936296796
1A26	A	996	-1.4508741664582	-1.14640412921833	-0.653444095460439	0.75004488615516	-0.445896953200356	0.895215451834005
1A26	A	997	-0.918950443126549	-1.35520213642386	-0.770053465875696	1.24413639761347	-0.528587208753797	1.61901763690452
1A26	A	998	-0.677031732049342	-1.12509821011572	-0.688649846475075	1.01029762542405	-0.485201486401914	1.25711654436926
1A26	A	999	-0.651129574971916	-0.923402175944386	-0.792653822854052	1.37654150304699	-0.493827509871762	1.34759181750307
1A26	A	1000	-0.991451696190159	-1.0540784797737	-0.715002951581046	1.03850205184199	-0.451097716361871	0.985690724967819
1A26	A	1001	-1.39002268739113	-0.929083754371747	-0.794711465513922	1.40035296687092	-0.479217239564661	1.07616599810163
1A26	A	1002	-1.03024296492334	-0.952520265384614	-0.849834160779636	1.58323080442292	-0.571339608137946	2.1618692757074
1A26	A	1003	-0.914860628851166	-0.951810068081193	-0.82189180215847	1.47750881759975	-0.524163089827526	1.61901763690452
1A26	A	1004	-0.449241470287095	-0.480239058610187	-0.74495918653647	1.11670897181649	-0.48527806106286	1.25711654436926
1A26	A	1005	-0.817820490135258	-0.365187095456116	-0.707227501063639	1.07687318283421	-0.469459128594397	1.16664127123545
1A26	A	1006	-0.0687648089105443	-0.165621653195042	-0.485797482677722	0.342637773591195	-0.238918395704268	-0.190487825771762
1A26	A	1007	-0.518520445436766	-0.186217374994227	-0.429897625318787	0.344944043034088	-0.322806511216009	0.352363813031121
1A26	A	1008	-0.0229093155198849	0.613464788656907	0.0460145591472604	-0.574587849747879	0.00523092989496149	-0.823814737708459
1A26	A	1009	-0.000601237654159078	1.01614665969616	0.288623352432181	-0.721969565173551	0.189325940144375	-0.914290010842273
1A26	A	1010	-0.40958266519247	2.55443401890429	1.68239645936433	-1.59148096368463	1.19243468678903	-1.7285674690466
1A26	A	1011	0.537271306441681	3.68719871785949	3.51828426212233	-2.23805335814317	3.17329350540115	-2.09046856158185
1A26	A	1012	-0.670958977519228	3.89883751427871	6.38559631053339	-2.99313717151268	11.2976048088236	-2.54284492725092
1A2T	A	7	-0.64911472823569	1.85326774830228	1.46792480254968	-1.71375747996352	0.708075393937531	-1.22559469689402
1A2T	A	8	1.0435265331516	2.02707768039754	1.8143985267969	-1.46114190590295	0.64911491333997	-1.22559469689402
1A2T	A	9	0.780815408693084	0.331335401720283	0.210092652658902	-0.568187129871413	-0.084180008529885	-0.685365455499945
1A2T	A	10	0.785157741328762	-0.249978488816796	0.330434878066932	-0.679001727068955	-0.156029063005599	-0.50528904170192
1A2T	A	11	0.563698776909183	-0.390194904624735	-0.0150755575218149	-0.553389581805708	-0.271834960888072	-0.325212627903895
1A2T	A	12	-0.670934949729972	-0.486593690492692	-0.514512598534273	0.177413292659947	-0.451791197235479	0.395093027288203
1A2T	A	13	1.00553112258942	-0.812304739713217	-0.380094584463936	-0.261945114473496	-0.321212407305444	-0.145136214105871
1A2T	A	14	-1.08226240864457	-0.8517406066592	-0.55056575060199	0.0807226331367489	-0.425008431182435	0.395093027288203
1A2T	A	15	0.67985617491357	-0.295256706421443	-0.0241224965459427	-0.619807489228105	-0.21546643591648	-0.50528904170192
1A2T	A	16	0.0795286880310829	-0.175488517918829	0.0456687954651135	-0.572498020063902	-0.303438308482895	-0.235174421004883
1A2T	A	17	-0.961979794636292	0.17797369693035	-0.522323489742268	0.181778363979081	-0.413603891139758	0.215016613490179
1A2T	A	18	-0.0203449625895116	-0.391655492289401	-0.287711932622133	-0.200112764525941	-0.389687740791813	0.215016613490179
1A2T	A	19	-1.45741823670398	-0.604901291330641	-0.72695719933595	0.749738231159458	-0.50855055884476	0.755245854884253
1A2T	A	20	-1.45590927611308	-1.64483970857285	-1.10372104728309	1.78027581530439	-0.617477817796051	1.38551330317734
1A2T	A	21	-1.45763535333576	-1.0883558083351	-0.945038592237405	1.45393318718852	-0.657928245563836	1.92574254457141
1A2T	A	22	-1.45738566920921	-1.6813544001895	-0.734283339127316	0.787233717889958	-0.568831516558889	1.38551330317734
1A2T	A	24	-0.352533409218881	-0.24851790115213	-0.618890277800998	0.293926707601004	-0.45070799447603	0.305054820389191
1A2T	A	25	0.886116975108276	-0.122907361990852	-0.760543226496815	0.733649333896198	-0.519439964562437	0.575169441086228
1A2T	A	26	-0.705456494183612	0.179434284595016	-0.282195929151567	0.0244317992727934	-0.129324896483939	-0.685365455499945
1A2T	A	27	2.60242394936002	0.527054148785531	-0.10587630892373	-0.243394323261997	-0.294643931361008	-0.235174421004883
1A2T	A	28	0.56912669270378	1.75686896243433	2.02419653979113	-1.63595193944297	0.822139615054349	-1.13555648999501
1A2T	A	29	-0.440899878354929	1.56261080303374	2.73783548524169	-1.89481069765957	1.58518013938312	-1.67578573138908
1A2T	A	30	1.1043191900511	1.38441910794449	1.79601743992955	-1.43282710320333	0.901989519301881	-1.40567111069204
1A2T	A	31	1.0988912742565	0.144380180643032	0.525003276956679	-0.831307436633929	0.196100770929237	-1.13555648999501
1A2T	A	32	0.802527071871474	0.366389505672268	0.128180065567271	-0.405920913544852	-0.198184153799233	-0.325212627903895
1A2T	A	33	-0.278713754412354	-0.0615626800748787	-0.563639317241849	0.328747035967979	-0.400059321332562	0.215016613490179
1A2T	A	34	-0.937337056928819	-0.794777687737225	-0.916349517561704	1.20167360650581	-0.580337786853834	1.1153986824803
1A2T	A	35	-1.45762449750417	-1.4622662504896	-0.928852804675297	1.25878558196168	-0.516388252773893	0.845284061783265
1A2T	A	36	-0.509834408946317	-1.12633108761641	-1.09284622730797	1.69667824988921	-0.684627030696544	2.10581895836944
1A2T	A	37	-0.830949907354707	-0.676470086899277	-0.898997952565777	1.34650024638851	-0.647667662694571	1.8357043376724
1A2T	A	38	-0.890222747831713	-0.626810106300631	-0.862164957467788	1.10523221559879	-0.598619916394823	1.29547509627833
1A2T	A	39	-1.01973281869081	-0.521647794444677	-1.02078230107386	1.56504385939658	-0.621694463407447	1.38551330317734
1A2T	A	40	-1.31815962907778	-0.318626109056099	-0.853688109802232	0.943695897898864	-0.539588438559461	0.845284061783265
1A2T	A	41	-1.06250479515224	-0.287953768098113	-0.982680616977992	1.37961840979679	-0.61335936831259	1.47555151007635
1A2T	A	42	-1.43292748063875	0.683337028904796	-0.575190956622195	0.62550332849705	-0.462744767339912	0.66520764798524
1A2T	A	43	-1.4519686092462	0.962309272856007	-0.224193594590055	0.0943137665160376	-0.162306280698101	-0.235174421004883
1A2T	A	44	-0.340591994470766	1.47643613081845	0.00706076765604211	-0.262572367115384	0.0493030861991356	-0.685365455499945
1A2T	A	45	1.08043636055487	1.41070968590848	1.02662195071255	-1.26082158047009	0.993053669485395	-0.955480076196982
1A2T	A	46	-0.0290296278608677	1.90146714123626	1.58303211463147	-1.43620139854002	2.55234828977913	-1.67578573138908
1A2T	A	47	0.162033008108965	2.73984446075456	3.13023292718677	-2.02444761925314	4.39728339554028	-2.03593855898513
1A2T	A	48	1.05546794789972	3.8089946312901	3.76806569143485	-2.30568664366986	6.38023456526169	-2.03593855898513
1A2T	A	49	0.485536789466979	3.54170708865621	1.55315545714281	-1.54313461486864	2.45950835118046	-1.67578573138908
1A2T	A	50	0.56912669270378	3.30217071165098	1.62408027760569	-1.32889063352372	1.99302015955626	-1.67578573138908
1A2T	A	51	-0.272200255458837	1.87371597560761	0.722923679746604	-0.876895070787147	0.61925989992535	-1.13555648999501
1A2T	A	52	-0.670066483202837	1.5859802056684	0.688285664378085	-0.663752001485098	0.273503536506073	-0.685365455499945
1A2T	A	53	-0.22226343014854	2.13954293057683	1.25322278597818	-1.09994042275894	0.140777937677297	-0.595327248600932
1A2T	A	54	0.234767079756572	0.654125275611475	-0.239339752466449	-0.0357904157802581	-0.354674028873822	0.124978406591166
1A2T	A	55	-1.05143184693126	-0.587374239354648	-0.773992610486201	0.841017367949893	-0.388283121881625	0.124978406591166
1A2T	A	56	1.07935077739595	-0.486593690492692	-0.229934657016155	-0.24913693817916	-0.312322208200333	-0.235174421004883
1A2T	A	57	-0.407681033691992	-0.34053492402609	-0.396253363783761	-0.0411924280416888	-0.372517263079297	-0.145136214105871
1A2T	A	58	-1.24140889974217	-0.98027232114981	-0.993245699189293	1.40185944424888	-0.581900560735387	1.02536047558129
1A2T	A	59	-0.364474823966995	-0.810844152048551	-0.961126430548479	1.30393270639645	-0.496372391062254	0.575169441086228
1A2T	A	60	1.09780569109758	-0.650179508935288	-0.298582409928026	0.00305290441633154	-0.312925711197699	-0.145136214105871
1A2T	A	61	0.571297859021619	-0.480751339834028	-0.658194891611795	0.383844679222863	-0.475388683756068	0.395093027288203
1A2T	A	62	-0.765055009608293	-0.775790048096567	-0.95569011839876	1.29774507604044	-0.594611941447613	1.29547509627833
1A2T	A	63	0.441027879951279	-0.317165521391434	-0.683915566152046	0.528214353558663	-0.429621127803046	0.215016613490179
1A2T	A	64	1.10323360689218	0.569411191060846	-0.00527000759513856	-0.33498724810117	-0.180943174461465	-0.415250834802908
1A2T	A	65	0.431257631521003	-0.318626109056099	-0.600511710298151	0.319582357805324	-0.436081308730484	0.305054820389191
1A2T	A	66	-0.450778685101096	-0.448618411211376	-0.77927338294456	0.707685540915203	-0.57644965375893	0.935322268682277
1A2T	A	67	1.09563452477974	0.0202302291464193	-0.135896376627481	-0.448126101722322	-0.322292506783295	-0.235174421004883
1A2T	A	68	0.773216326580648	0.838159321359395	0.869573735628312	-1.12287295154135	0.0314532142553972	-0.865441869297969
1A2T	A	69	-0.698291645334744	-0.0338115144462245	0.178911039547881	-0.409565274149582	-0.206154489524299	-0.50528904170192
1A2T	A	70	0.221740081849538	-0.388734316960069	1.74129936210527	-1.54607109663978	0.389318637606599	-1.31563290379303
1A2T	A	71	1.59391719472379	-0.0922350210328654	0.241712761179697	-0.630316098474492	-0.228404271071187	-0.50528904170192
1A2T	A	72	-1.04698095597969	-0.543556609414668	-0.717932805944673	0.591288385599268	-0.527224872212867	0.575169441086228
1A2T	A	73	0.749333497084419	-0.625349518635966	-0.750635241607129	0.796243149179352	-0.503829505841328	0.485131234187216
1A2T	A	74	-0.513199716738968	-0.42524900857672	-0.883211423481061	1.09167770174357	-0.582184966297665	0.935322268682277
1A2T	A	75	-0.0344575436554653	-0.0323509267815577	-0.633908220283263	0.736023980860682	-0.479042412601872	0.575169441086228
1A2T	A	76	0.939310549895332	-0.274808479116119	-0.598630867832945	0.372482140188107	-0.438118233139896	0.305054820389191
1A2T	A	77	-1.0212526351133	-0.331771398038094	-0.354450023017512	0.0385482193717366	-0.317211094174946	-0.145136214105871
1A2T	A	78	1.09020660898514	0.58985941836617	0.65259930304799	-1.14870406574193	-0.0477591344114212	-0.775403662398957
1A2T	A	79	0.501820536850771	-0.34053492402609	0.460794172214059	-1.01446986695247	0.0494944710583339	-0.865441869297969
1A2T	A	80	2.59265370092974	-0.00752093648223599	0.775576583662965	-1.10980804168772	0.166326522224216	-0.775403662398957
1A2T	A	81	1.04461211631052	-0.502660154804019	-0.164164392722742	-0.344904924217828	-0.276829105886808	-0.0550980072068583
1A2T	A	82	0.906743055127747	-0.471987813846033	-0.25728467589799	-0.0552288047223184	0.0910026405949808	-0.595327248600932
1A2T	A	83	-1.44758285328417	-0.470527226181366	0.112667789769259	-0.638676403573587	0.104082290655638	-0.685365455499945
1A2T	A	84	-0.316709164974537	-0.753881233126576	1.92590931113857	-1.82394159299987	4.37645426681928	-1.8558621451871
1A2T	A	85	-1.20797293844745	-1.12194932462242	1.13315509533405	-1.55951547179708	2.24026780728357	-1.67578573138908
1A2T	A	86	-0.393785569257822	-0.86634648330586	0.670695855080691	-1.08114899461745	0.940408773033647	-1.40567111069204
1A2T	A	87	-1.45738566920921	-1.0065628991138	-0.40390729346884	0.254851255635849	-0.144542863888736	-0.415250834802908
1A2T	A	88	0.507248452645369	-1.1526216655804	-0.795993781237411	0.816329832225204	-0.446437553578085	0.485131234187216
1A2T	A	89	-1.17062887778062	-0.582992476360651	-0.914604269155476	1.17714465345398	-0.555734795626705	1.02536047558129
1A2T	A	90	-1.07390341832089	-1.04891994138911	-1.09701459005876	1.57393870050001	-0.663035800804098	1.74566613077339
1A2T	A	91	-0.518736190849457	-1.32204983468166	-1.0340396511449	1.43667854433946	-0.661288773685757	1.74566613077339
1A2T	A	92	-0.922247451019838	-1.14093696426307	-1.04512434120014	1.61316997462433	-0.67773607428708	1.74566613077339
1A2T	A	93	0.603865353789205	-0.95836350617982	-0.930302533904988	1.31149434307814	-0.546269711460523	0.755245854884253
1A2T	A	94	0.642946347510307	-0.810844152048551	-0.826075905638195	0.846143992182273	-0.48931259444849	0.395093027288203
1A2T	A	95	-0.106106032144153	-0.254360251810794	0.118474491864516	-0.526341695838012	-0.173040800610238	-0.595327248600932
1A2T	A	96	0.0621593574883708	-0.382891966301404	0.16264535971838	-0.746707045241739	-0.170420656159985	-0.595327248600932
1A2T	A	97	2.27566341852525	-0.461763700193371	-0.15953865698399	-0.144955325147291	-0.247076131950375	-0.415250834802908
1A2T	A	98	-0.359046908172398	-1.00948407444313	-0.820280759276811	0.952718320913759	-0.477944368287885	0.485131234187216
1A2T	A	99	-0.366645990284834	-1.14677931492174	-1.02126168763081	1.48863353788808	-0.673260017272245	2.01578075147043
1A2T	A	100	-1.21926300330021	-0.930612340551165	-1.1048832152964	1.70155665487636	-0.705688174982684	2.28589537216746
1A2T	A	101	0.287960654543628	-0.870728246299858	-0.907947826663057	1.20225508733962	-0.602109831175469	1.20543688937931
1A2T	A	102	1.08586427634947	-0.799159450731223	-0.807990811584193	0.81576847370974	-0.600715589808691	1.29547509627833
1A2T	A	103	-0.75539331949391	-0.292335531092111	-1.04237715242891	1.66387599750365	-0.682270896070116	2.19585716526845
1A2T	A	104	-0.706759193974316	-0.778711223425899	-1.10540882880421	1.83269862357122	-0.628043714904614	1.65562792387438
1A2T	A	105	0.596266271676768	-0.545017197079334	-0.725646561477859	0.803283071416883	-0.486200582080916	0.485131234187216
1A2T	A	106	0.963193379391561	-0.244136138158132	-0.610588135686622	0.393605749235106	-0.552104555059322	0.935322268682277
1A2T	A	107	-1.45230514002547	-0.663324797917282	-0.626208707423561	1.15827048154318	-0.457869582788819	0.845284061783265
1A2T	A	108	0.0469611932634976	-0.166724991930833	-0.830826029259138	1.27582834476945	-0.560698900676169	1.29547509627833
1A2T	A	109	-1.25736697217829	-0.244136138158132	-1.06868392395421	1.67405745592113	-0.630572234113552	1.65562792387438
1A2T	A	110	-0.0963357837138771	-0.286493180433447	-0.761429908742667	0.653652131665959	-0.594561378802962	1.20543688937931
1A2T	A	111	-0.527529414436705	-0.409182544265394	-0.736121438040028	0.637423361594223	-0.54060939936047	0.935322268682277
1A2T	A	112	-0.33190732919941	-0.439854885223379	-0.406093053877485	0.057960422254451	-0.225072557384924	-0.325212627903895
1A2T	A	113	-0.00623238152355811	-0.0863926703742014	-0.127123254581577	-0.521944933521594	-0.140071609909566	-0.50528904170192
1A2T	A	114	-0.366645990284834	0.372231856330932	-0.0366610481665815	-0.444352703490118	-0.179768252274831	-0.415250834802908
1A2T	A	115	0.126208763864622	0.451103590222897	0.468780511754994	-1.00812064963892	0.0467523644377892	-0.775403662398957
1A2T	A	116	0.864405311929886	1.60496784530906	1.01562388576215	-0.963355345686261	0.36811449345994	-1.22559469689402
1A2T	A	117	-0.434169262769628	0.340098927708279	1.05297440546541	-1.00370500271965	0.32416100388329	-1.13555648999501
1A2T	A	118	-0.759518535497804	0.010006115493757	-0.33517227187313	0.119043822106304	-0.312462216631493	-0.145136214105871
1A2T	A	119	0.198942835512229	0.264148369145646	-0.347854390479419	-0.0390038439262755	-0.301731675089418	-0.145136214105871
1A2T	A	120	0.279275989272272	-0.131670887978848	0.030150504524216	-0.729839140194173	-0.251065160756878	-0.235174421004883
1A2T	A	121	0.180487921810597	-0.918927639233837	-0.292572443873369	-0.173130265152646	-0.435378231956732	0.395093027288203
1A2T	A	122	0.5702122758627	0.0684296220803979	-0.271309693969949	-0.0194514731158833	-0.272570619199453	-0.0550980072068583
1A2T	A	123	1.12168852059381	0.275833070462974	0.838773183154586	-0.884461542382202	0.262605651821245	-0.685365455499945
1A2T	A	124	2.47106838713076	-0.346377274684754	0.0051605868124314	-0.48764645959503	-0.155686179445188	-0.415250834802908
1A2T	A	125	-0.241803927009091	-0.388734316960069	-0.576243966340377	0.752088576562863	-0.461995455779041	0.485131234187216
1A2T	A	126	1.0988912742565	0.66727056459347	-0.219850826282612	0.0480423934999527	-0.26541504635866	0.034940199692154
1A2T	A	127	1.09997685741542	0.353244216690274	0.821681083590422	-0.649358446378099	0.352167486450804	-0.775403662398957
1A2T	A	128	-0.390528819781064	-0.193015569894821	-0.391785990396243	0.353079512976984	-0.311217808151275	0.034940199692154
1A2T	A	129	-0.810975177230588	0.166288995613022	-0.488321201105498	0.756585314027202	-0.35329425547108	0.395093027288203
1A2T	A	130	1.0988912742565	-0.23391202450547	0.772241047353223	-0.541433076404455	0.0693652619898603	-0.235174421004883
1A2T	A	131	1.10866152268678	0.00562435249975876	0.728031568895035	-0.601425518776506	0.060440795472381	-0.325212627903895
1A2T	A	132	-1.45148009682469	-0.312783758397435	-0.0773226910278415	0.423937291778347	-0.0919084705925719	-0.415250834802908
1A2T	A	133	-0.423639106128108	0.700864080880788	0.25638478964065	-0.311460946450691	0.0960924009614423	-0.685365455499945
1A2T	A	134	2.54163129246052	0.801644629742745	2.64816147033494	-1.41780924757864	1.2025121945456	-1.22559469689402
1A2T	A	135	2.58396903565838	0.351783629025607	1.82041346827581	-1.36879122633937	0.842258836090909	-1.22559469689402
1A2T	A	136	0.573469025339459	0.816250506389404	1.48704835600233	-0.866203201776482	0.834493590434797	-1.13555648999501
1A2T	A	137	1.0934633584619	-0.0966167840268636	0.22297276960925	-0.245307633193601	0.0161608589065972	-0.595327248600932
1A2T	A	138	-1.21937156161611	0.0246119921404175	0.388567441609498	-0.442779978039754	-0.0659290885774563	-0.235174421004883
1A2T	A	139	-0.658993534981857	0.768051113455425	0.214648327601265	-0.26312577485815	-0.157222420087214	-0.0550980072068583
1A2T	A	140	-1.34258525015347	0.721312308186112	0.425097103229614	-0.555984829246096	0.0994132956168286	-0.595327248600932
1A2T	A	141	-1.08085115053798	1.88540067692494	2.83215101174048	-1.58866120644149	1.50997050881084	-1.31563290379303
1A4L	A	4	-0.307164246605813	3.15034889111186	5.64921433749635	-2.61102285987812	7.7371339743139	-2.32641479652088
1A4L	A	5	0.975800801913466	2.05827397624855	1.45583820633498	-1.39371924137225	1.01698594465159	-1.33820320153856
1A4L	A	6	-0.600631286725153	1.37908182692902	0.477646019809904	-0.897181623953197	0.26337239804673	-0.761746437798871
1A4L	A	7	0.854681723906401	-0.385991995770652	0.207478679499535	-0.704509222352378	-0.0232639655825658	-0.432342572804765
1A4L	A	8	2.07843300095556	1.33779355037465	0.844257174736279	-1.22366063256141	0.318025675061793	-0.844097404047398
1A4L	A	9	-0.261408150469811	0.423258224695164	0.522596737255901	-0.866278960349808	-0.0645511305549547	-0.349991606556238
1A4L	A	10	-1.22007013878751	-0.970221109015106	-0.115716992285726	-0.134440864732396	-0.404283349160146	0.226465157183448
1A4L	A	11	-1.09067010455818	-1.09408593867824	-0.682142400923662	0.719533337956504	-0.811438598309532	1.29702771841429
1A4L	A	12	-0.868887615051911	-0.705976139067084	-0.945309591708937	1.24160873396116	-0.880452965490161	1.46172965091135
1A4L	A	13	-1.07730214705962	-1.30052732145013	-1.10464257862129	1.63093706506707	-0.953169593960493	1.79113351590545
1A4L	A	14	-1.10314088370113	0.161077668574862	-1.1810714373659	1.7472349459651	-0.962560965089578	1.79113351590545
1A4L	A	15	-1.23981703439444	-1.14982511202665	-1.23446923672968	1.89127564707547	-1.02956931205346	2.12053738089956
1A4L	A	16	-0.379387104232248	-0.613077516819733	-1.20675887641172	1.99054540138387	-0.8135122156812	1.21467675216577
1A4L	A	17	-1.23981703439444	-0.501599170122912	-1.17866415353556	1.93029408557474	-0.843655894988511	1.29702771841429
1A4L	A	18	-1.14109152814334	-0.691525242273052	-1.13932837060212	1.6664583217829	-0.899744521953254	1.54408061715987
1A4L	A	19	-1.18001112520961	-1.06105531743474	-0.949198520579131	1.25393183806488	-0.885744341736034	1.54408061715987
1A4L	A	20	-1.21665188925264	-1.58335201584763	-1.05026829496839	1.49648729169051	-0.757142121373567	1.04997481966871
1A4L	A	21	-0.70838240723366	-0.879386900595474	-1.0216983859407	1.40536568962462	-0.611603944894434	0.720570954674608
1A4L	A	22	-0.670162609284764	-0.984672005809138	-0.704888483130163	0.836523306842213	-0.745951075091398	1.13232578591724
1A4L	A	23	-1.01853696476731	-0.23735420017489	-0.230815010084387	0.101900845612751	-0.477776336586867	0.473518055929028
1A4L	A	24	-0.603412539627538	-0.860807176146003	-0.0534408740403215	-0.0637115840928862	-0.466884535123802	0.473518055929028
1A4L	A	25	-0.165410066419767	-0.330252822422241	0.394221253692778	-0.752527560727493	0.279449458172535	-0.679395471550345
1A4L	A	26	-0.878397705621355	-0.478890618018003	-0.0685723959136303	-0.237562531965227	-0.248130958117862	0.061763224686395
1A4L	A	27	-0.426847839243905	-0.291028959695582	-0.337483810088807	0.214177752406067	-0.604589965453978	0.802921920923135
1A4L	A	28	-0.252436366913732	-0.19813033744823	0.271824077058019	-0.441780977970965	0.105917318185689	-0.432342572804765
1A4L	A	29	0.869036577596127	-0.19813033744823	0.726742313684294	-0.950749972526003	0.26285993222761	-0.679395471550345
1A4L	A	30	-0.748037690551529	-0.497470342467473	0.252865647302975	-0.430320469754398	0.00389803369276211	-0.349991606556238
1A4L	A	31	-1.08214691017991	-1.23653049279085	0.254821313519186	-0.423670983259204	0.242973616836666	-0.679395471550345
1A4L	A	32	1.35261571126878	0.509963605459359	1.95555944858934	-1.46042697323383	1.21901684261725	-1.25585223529003
1A4L	A	33	-0.318827565228716	0.400549672590256	2.32242014248935	-1.72170071582253	2.04954616242574	-1.66760706653266
1A4L	A	34	-0.472065628366543	-0.0164619206089652	1.77395924108226	-1.50832785407032	1.03415216689704	-1.25585223529003
1A4L	A	35	1.01168793613778	-0.58004689557623	3.05212053207604	-1.91757547865845	3.32657330199595	-1.91465996527824
1A4L	A	36	0.0992575484845596	-1.36865297776486	1.31009271282383	-1.32502017775273	0.66312165952174	-1.00879933654445
1A4L	A	37	2.48575197440154	-1.03008911001895	1.75930773860373	-1.55063234203691	0.880898121486674	-1.1735012690415
1A4L	A	38	-0.630866197309139	-0.214645648069982	0.852141266589169	-0.982947307537108	0.121901281124678	-0.349991606556238
1A4L	A	39	-0.771184892126213	-0.625463999786047	1.21545659556054	-1.44650781100769	0.590248921064354	-0.926448370295924
1A4L	A	40	-0.134008823973491	-1.88475643469459	1.37927367560084	-1.36229365722783	0.863398885804142	-1.09115030279298
1A4L	A	41	2.48575197440154	-0.336446063905398	2.50892526791819	-1.85965649891569	1.08656502028048	-1.09115030279298
1A4L	A	42	0.0777252679499705	0.307651050342905	2.3169372549351	-1.69665064516277	1.46520023329342	-1.42055416778708
1A4L	A	43	0.649227880472195	0.198237117473802	0.964673864786677	-1.05051319699693	0.79552316940472	-1.09115030279298
1A4L	A	44	0.949782629600837	0.846463059377543	1.7023677094816	-1.52444216173707	1.84322190143342	-1.58525610028414
1A4L	A	45	1.01079075778217	2.09336901131977	1.72814652116873	-1.38539954825571	1.87239392509562	-1.66760706653266
1A4L	A	46	-0.461748077277052	0.196172703646083	0.257767946301903	-0.366420829687526	0.251262375630783	-0.597044505301818
1A4L	A	47	0.462614782505754	0.759757678613348	0.234323951671132	-0.340060565176252	0.134386517292826	-0.432342572804765
1A4L	A	48	1.01707100627143	1.69700155639774	0.998880267293948	-0.977906637649073	0.836189046140609	-1.00879933654445
1A4L	A	49	-0.300883998116558	-0.163035302377009	0.680127605152103	-0.882595108012221	0.45689939402031	-0.844097404047398
1A4L	A	50	-0.710715070958241	-0.456182065913095	-0.126787139371274	0.00798124299287079	-0.329552635740089	0.144114190934922
1A4L	A	51	0.637564561849292	0.357196982208159	-0.121635165218916	0.16565363278312	-0.278309543461406	0.061763224686395
1A4L	A	52	-0.192325417088004	0.22094566957871	0.262762488395465	-0.408876361408033	0.0473734931778561	-0.432342572804765
1A4L	A	53	0.960548769868132	2.11194873576924	1.31106247484682	-1.30855727155144	1.02668766505378	-1.1735012690415
1A4L	A	54	0.0660619493270679	1.49262458745356	1.3599773913856	-1.29319687083572	1.27300827000877	-1.1735012690415
1A4L	A	55	-0.299089641405342	0.483126225699013	0.261792421446953	-0.560687225850201	0.564677382103838	-1.09115030279298
1A4L	A	56	0.761375174923181	1.39146830989534	0.342251602644247	-0.74992140064389	0.540875464204897	-1.09115030279298
1A4L	A	57	-0.705511436495715	0.458353259766386	-0.135187865536766	-0.265781149644574	0.297781416421014	-0.844097404047398
1A4L	A	58	-1.165674215087	0.751500023302472	-0.495253033914659	0.23733166586863	-0.086430769409503	-0.185289674059185
1A4L	A	59	-0.335873953985266	-0.23735420017489	-0.0721682540849248	-0.452925624634006	0.79677115633365	-1.1735012690415
1A4L	A	60	-0.432230909377553	-0.456182065913095	0.0824528758236503	-0.527702360619791	0.264512403614788	-0.761746437798871
1A4L	A	61	-1.16163691248677	0.181721806852051	-0.525579954212832	0.297321407251385	-0.21284564830588	0.061763224686395
1A4L	A	62	-1.14575685559251	-0.922739590977571	-0.462498877432932	0.223104131992262	-0.137183600551018	-0.185289674059185
1A4L	A	63	-0.046085345123918	-0.158906474721571	0.0638480261264565	-0.458204202068599	0.91362009945854	-1.1735012690415
1A4L	A	64	-0.449187580298542	0.563638364980051	-0.403767819852336	0.100928694811259	-0.174147824428614	0.061763224686395
1A4L	A	65	-1.03064887256801	-0.154777647066133	-0.524116333485274	0.397167975684014	-0.473009475141858	0.308816123431975
1A4L	A	66	2.23364485647572	-0.441731169119063	-0.125955651664646	-0.332633177513084	0.329865364340779	-0.679395471550345
1A4L	A	67	-0.0658232689472916	-0.191937095965074	-0.0499660620751968	-0.294881947287216	-0.197238374699128	-0.0205877415621317
1A4L	A	68	-0.0505712369019574	-0.532565377538695	-0.460498622918844	0.28413341396381	-0.698135712581847	1.13232578591724
1A4L	A	69	-0.617857111152825	-0.776166209209528	-0.588190994450108	0.548831726391348	-0.672786052357607	0.885272887171661
1A4L	A	70	-0.575958881945936	-0.825712141074782	-0.252665301320961	-0.0473084062851498	-0.236078798071578	0.144114190934922
1A4L	A	71	0.955165699734484	-0.321995167111365	-0.220592866132821	0.0726026249401664	-0.423680955386742	0.391167089680501
1A4L	A	72	-1.01360248381146	-1.30259173527785	-0.619451507824224	0.513941988827064	-0.741812350874297	1.21467675216577
1A4L	A	73	-0.821068008698011	-1.0672485589179	-0.639036313851032	0.676156122431107	-0.735388226693163	1.21467675216577
1A4L	A	74	0.0310719934583603	-0.906224280355819	-0.207802526848571	-0.0332784496509773	-0.471809508839838	0.473518055929028
1A4L	A	75	0.0328663501695761	-0.336446063905398	-0.0329050433216454	-0.408396582511093	-0.370299415613386	0.226465157183448
1A4L	A	76	-0.154643926152472	-0.078394335440533	0.113853717833538	-0.566460022782817	-0.117247809415209	-0.349991606556238
1A4L	A	77	0.193461275823388	0.782466230718256	0.556850155295164	-0.877390342031742	0.144749595537966	-0.761746437798871
1A4L	A	78	-0.907197130836368	-1.14776069819893	-0.366519279708243	0.117859094394793	-0.390352493813126	0.308816123431975
1A4L	A	79	-0.725787667332453	-0.251805096968922	-0.731763019520187	0.743203507138229	-0.64667476075151	0.802921920923135
1A4L	A	80	0.369308233522534	-0.297222201178738	-0.618008949580698	0.555694536086888	-0.217922509162029	-0.102938707810658
1A4L	A	81	-0.760059880516675	-0.65643020720183	-0.347726021290627	0.0895840992869482	-0.297257209308035	-0.0205877415621317
1A4L	A	82	-0.563936691980791	-0.338510477733117	-0.767523445497564	0.833174368326848	-0.635742231183373	0.885272887171661
1A4L	A	83	-0.850764612268632	-0.462375307396252	-0.998776969967264	1.28630036952386	-0.785281249003691	1.21467675216577
1A4L	A	84	1.92680985885783	-0.419022617014155	-0.695931787867375	0.659822892012149	-0.326419595052444	0.144114190934922
1A4L	A	85	-0.901186035853795	-0.187808268309636	-0.514410430586668	0.271885289432043	-0.397727162940858	0.308816123431975
1A4L	A	86	-0.70945902126039	-1.40168359900836	-0.878617036989758	1.05605266940525	-0.865985591661494	1.6264315834084
1A4L	A	87	-0.261408150469811	-0.483019445673441	-0.851260582061383	0.948894173431999	-0.619344271744236	0.638219988426081
1A4L	A	88	0.678834766207255	0.493448294837608	-0.342009919845202	0.0342744887439441	-0.171176650819612	-0.267640640307712
1A4L	A	89	-0.680390442538694	1.25108816961045	-0.483261511126714	0.184745173577874	-0.521390427595733	0.391167089680501
1A4L	A	90	-0.684158591632247	-0.148584405582976	-0.758198921471301	0.815068303508306	-0.713274868594584	0.885272887171661
1A4L	A	91	0.339701347787473	0.371647879002191	-0.43396940487922	0.174186987758202	-0.012821025229072	-0.349991606556238
1A4L	A	92	0.939016489333542	1.34811561951324	0.297828531747501	-0.674561711267211	0.69750695213784	-1.00879933654445
1A4L	A	93	-0.448110966271812	0.704018505264937	-0.369053126207051	0.00608560258443024	-0.0458822956064931	-0.349991606556238
1A4L	A	94	-0.508939658782027	-0.650236965718674	-0.243005119102897	-0.0452276782490982	-0.0997519587338906	-0.267640640307712
1A4L	A	95	-0.851751508459801	-0.836034210213376	-0.815980251436121	0.89102821599585	-0.658209101155022	0.802921920923135
1A4L	A	96	-0.114270900150118	-1.30878497676101	-0.563162696166224	0.387791745131761	-0.51622250199268	0.638219988426081
1A4L	A	97	-1.09416910014505	-1.33768677034907	-0.832456697789788	0.976304555215812	-0.845916969270694	1.54408061715987
1A4L	A	98	-0.169895958197806	-0.846356279351971	-1.02783556057467	1.53675873492837	-0.910593879541044	1.6264315834084
1A4L	A	99	-1.23839949259258	-0.658494621029549	-1.17085323155958	1.80767586677769	-0.930243018858054	1.70878254965693
1A4L	A	100	-0.482831768633838	-0.984672005809138	-1.24559124964218	1.93090681677399	-0.954413905060787	1.79113351590545
1A4L	A	101	-1.06536967493004	-1.08169945571193	-1.26332746833512	2.03779330990109	-0.9058240848829	1.54408061715987
1A4L	A	102	-0.878307987785794	-0.71423379437796	-1.08668946706024	1.6800401072617	-0.90260096958846	1.54408061715987
1A4L	A	103	-0.979599424133925	-0.0577501971633438	-0.970050007935533	1.40895602164229	-0.764548459538515	1.04997481966871
1A4L	A	104	-1.19646537625146	-0.509856825433787	-0.899927692844977	1.19178858251107	-0.84220447834095	1.54408061715987
1A4L	A	105	-0.478166441184677	0.361325809863597	-0.688786608926948	0.736873049289034	-0.739781069003894	1.21467675216577
1A4L	A	106	-0.164512888064159	-1.1002791801614	-0.699627464433865	0.677100237981413	-0.762322035166003	1.13232578591724
1A4L	A	107	-0.749742329427184	-1.50283987656659	-0.78581607314827	0.981422492299451	-0.857572732035657	1.54408061715987
1A4L	A	108	-1.04024868097302	-1.05486207595158	-0.567957484351514	0.697202067888743	-0.51117370819038	0.473518055929028
1A4L	A	109	-0.454122061254385	0.576024847946364	-0.0311747677235602	-0.0761300366304911	-0.0300693641535287	-0.432342572804765
1A4L	A	110	1.13280701414485	-0.158906474721571	0.596585364846654	-0.721099656684175	0.476941022701493	-0.926448370295924
1A4L	A	111	-0.383334688996923	0.113596150537326	1.27295525999187	-1.33593723563917	0.75007385260353	-1.09115030279298
1A4L	A	112	-0.550568734482233	0.819625679617197	0.408534415871362	-0.715025954498137	0.0557818734390047	-0.349991606556238
1A4L	A	113	1.56704133825906	3.80683248832647	1.63883667966081	-1.5929439506446	1.2521621565887	-1.25585223529003
1A4L	A	114	-0.119653970283765	2.03969425179908	1.19063790431228	-1.4277441023168	1.4732775245709	-1.42055416778708
1A4L	A	115	0.695881154963805	0.71846940205897	0.602600787576846	-0.918835658924471	0.635186936942595	-0.926448370295924
1A4L	A	116	0.169237460221975	0.637957262777932	0.0724255055201021	-0.405934784333395	-0.0225574999600466	-0.349991606556238
1A4L	A	117	1.44861379531882	1.58139438204548	0.334481079249162	-0.701688576249766	0.55729632168424	-0.761746437798871
1A4L	A	118	1.33377496580101	1.21186430688379	1.57195644288094	-1.53329868498432	1.24175928861113	-1.1735012690415
1A4L	A	119	-0.0891499061930967	1.27586113554308	0.844927936717368	-1.02432614088103	0.352005553182808	-0.679395471550345
1A4L	A	120	1.70969269680072	1.77132045419562	2.94073252146856	-1.88965883039437	1.34387336279404	-1.33820320153856
1A4L	A	121	1.08705091800884	2.0417586656268	2.5020966310272	-1.77942546309406	1.5580486440899	-1.42055416778708
1A4L	A	122	0.00684817785694725	0.650343745744245	1.90513261146235	-1.50668861693093	1.24565129149064	-1.25585223529003
1A4L	A	123	-0.255127901980556	0.926975198658581	2.22944156757969	-1.58472281274474	1.70706387548318	-1.50290513403561
1A4L	A	124	-0.394998007619825	0.419129397039727	0.213591508549731	-0.409607431967297	0.043542033419097	-0.514693539053291
1A4L	A	125	0.996435904092447	1.20567106540063	0.0718734887050698	-0.251168096478612	-0.048025905201093	-0.432342572804765
1A4L	A	126	0.484147063040343	-0.56146717112676	-0.540264211522189	0.461902393266672	-0.466012265446346	0.555869022177555
1A4L	A	127	1.08615373965324	0.0908875984324185	-0.176861269569956	-0.198487648886488	-0.244287259596106	-0.102938707810658
1A4L	A	128	0.0750337328831467	0.949683750763489	-0.103537409638636	-0.210570862453078	-0.165417514449077	-0.267640640307712
1A4L	A	129	-0.786257488500425	0.518221260770235	-0.752138132140593	0.767560116372363	-0.647852791325277	0.885272887171661
1A4L	A	130	-0.148363677663217	-0.396314064909246	-0.737859377748929	0.72539133307659	-0.761991738107958	1.21467675216577
1A4L	A	131	1.013482292849	0.159013254747143	-0.269984517862158	-0.132790985597159	-0.435252832368171	0.144114190934922
1A4L	A	132	-0.936445145229185	-0.049492541852468	-0.49330476756006	0.258824474557333	-0.353299156488784	0.144114190934922
1A4L	A	133	-0.63328857886928	-0.253869510796641	-0.902942385265476	1.05825848283855	-0.806596049911539	1.37937868466282
1A4L	A	134	1.02604278982751	-0.0288484035752788	-0.648609534960154	0.501484658253302	-0.610843503103424	0.720570954674608
1A4L	A	135	0.868139399240519	-0.253869510796641	-0.0728592919648029	-0.272860222281615	-0.102951140157697	-0.432342572804765
1A4L	A	136	-1.07604609736177	-0.25593392462436	-0.693870961464263	0.677513824200447	-0.217971598393629	-0.102938707810658
1A4L	A	137	-0.145672142596394	0.0743722878106671	-0.856724588823877	0.996841835660947	-0.53427722972405	0.473518055929028
1A4L	A	138	2.48575197440154	0.179657393024332	-0.251661115632015	-0.0606202207698152	-0.253455200047594	-0.185289674059185
1A4L	A	139	1.01079075778217	0.52647891608111	0.43764421040543	-0.566145990497287	0.33312059087253	-0.844097404047398
1A4L	A	140	-0.601618182916322	1.46991603534866	-0.41830628588965	0.349915276466783	-0.222642040233763	-0.185289674059185
1A4L	A	141	1.15523647303504	2.14291494318502	-0.175962730298365	0.0834451976575173	-0.0774639534782809	-0.432342572804765
1A4L	A	142	2.48575197440154	2.83449357547086	1.39200531247769	-1.21798189543213	1.54736689825505	-1.42055416778708
1A4L	A	143	2.13495523735886	2.2275559101215	1.53289881036258	-1.32672710422607	1.50285057309513	-1.42055416778708
1A4L	A	144	0.993744369025623	0.739113540336159	0.602845552239067	-0.88382188303728	0.568461506709099	-1.00879933654445
1A4L	A	145	0.11181804546307	-0.286900132040144	1.02079246570843	-1.00287740734996	0.674954446973768	-1.00879933654445
1A4L	A	146	-0.328696527140402	0.708147332920375	-0.21957516722084	0.0381799019185897	-0.247239446561865	-0.102938707810658
1A4L	A	147	0.153985428176641	0.386098775796224	-0.444222398006761	0.19636139575453	-0.633183809159829	0.885272887171661
1A4L	A	148	-0.235389978157182	-1.43677863407958	-0.79132088593793	0.926868505835802	-0.791032793772487	1.29702771841429
1A4L	A	149	0.492221668240814	-0.679138759306739	-0.961413922688956	1.22638272407334	-0.808725450307128	1.29702771841429
1A4L	A	150	-0.524281408662922	-0.206387992759106	-1.17289475576141	1.73057178756193	-0.878579262413164	1.54408061715987
1A4L	A	151	-1.11686771254193	-0.185743854481917	-1.23681357609263	1.92903820732346	-0.923665559465133	1.6264315834084
1A4L	A	152	-0.352023164386208	-1.16221159499297	-1.18011322895408	1.71138561957171	-0.987184205905112	1.95583544840251
1A4L	A	153	-0.695373321077346	-0.92480400480529	-1.18363393495531	1.84137909144909	-0.831209458388128	1.29702771841429
1A4L	A	154	-0.479422490882528	-0.957834626048793	-1.02766781597432	1.37593503552835	-0.670790844825158	0.802921920923135
1A4L	A	155	-0.737720139462038	-0.765844140070933	-0.855012360476245	0.935704081522476	-0.593021463155261	0.638219988426081
1A4L	A	156	-1.13597761151638	-0.25593392462436	-0.671994659080769	0.590984808429133	-0.481485648841332	0.473518055929028
1A4L	A	157	-0.737720139462038	0.121853805848202	0.00499152173168029	-0.476821196735465	0.129450055623993	-0.679395471550345
1A4L	A	158	-0.174381849975846	-0.48508385950116	-0.145503014295752	-0.299315249901429	-0.14852878089182	-0.185289674059185
1A4L	A	159	-0.417786337852266	-1.06105531743474	-0.307362795539687	0.0185408909365957	-0.131161823876173	-0.349991606556238
1A4L	A	160	0.0122312479905946	0.152820013263986	0.641517763568947	-0.834506808925587	0.374224174599719	-0.844097404047398
1A4L	A	161	0.965034661646171	0.198237117473802	-0.273827862640205	0.0173438464619849	-0.45433364445069	0.391167089680501
1A4L	A	162	0.85916761568444	-1.58128760201991	-0.721890657500287	0.686037036549174	-0.605352256496009	0.638219988426081
1A4L	A	163	-0.763379440432424	0.196172703646083	-0.155115298112145	-0.200863472753597	-0.283566467866068	-0.102938707810658
1A4L	A	164	0.861859150751264	0.23952539402818	-0.163834004006356	-0.208708964565115	-0.28470717885683	-0.102938707810658
1A4L	A	165	-0.651680735159242	0.56570277880777	-0.802508217914479	0.826160464158692	-0.784559602374303	1.21467675216577
1A4L	A	166	-0.59802946949389	0.353068154552721	-0.651672370509414	0.509112060152452	-0.59465813184993	0.638219988426081
1A4L	A	167	0.997333082448055	-0.208452406586825	-0.0282128917947978	-0.345720638739584	-0.323826560975537	-0.0205877415621317
1A4L	A	168	0.496707560018854	-0.0990384737177221	-0.525915605925112	0.265285619083716	-0.542642994260845	0.391167089680501
1A4L	A	169	-0.639299673851853	-0.856678348490565	-0.751980484040671	0.753896670437871	-0.642557435144828	0.638219988426081
1A4L	A	170	0.704852938519884	-0.105231715200879	-0.00603232869402946	-0.359194437347605	-0.0275315276693359	-0.514693539053291
1A4L	A	171	0.00953971292377102	0.443902362972353	0.602223915254	-0.901987590480768	0.237300561873493	-0.844097404047398
1A4L	A	172	1.00989357942657	0.396420844934819	-0.202271203877942	-0.178944560996307	-0.116908708321593	-0.514693539053291
1A4L	A	173	0.584631038868427	1.18296251329573	-0.184492202269439	-0.189897543231539	0.0696194754743345	-0.761746437798871
1A4L	A	174	0.894157571553148	1.99014831993382	-0.185740045735328	-0.221310962814494	-0.109088853611077	-0.432342572804765
1A4L	A	175	0.747917499589062	3.57768255344967	0.0852612757862448	-0.511999039188783	0.00115426326486815	-0.597044505301818
1A4L	A	176	0.85916761568444	1.82499521371631	-0.701968804076874	0.651983690132471	-0.557480333587588	0.555869022177555
1A4L	A	177	-0.689721097437016	-0.173357371515603	-0.975672966668458	1.23254713790292	-0.736262371815001	0.967623853420188
1A4L	A	178	0.315477532186061	-0.850485107007409	-0.906447043279977	0.997278071551831	-0.680733805018148	0.802921920923135
1A4L	A	179	-0.616601061454974	-1.84346815814021	-1.06145598122274	1.43373310734572	-0.848406511950081	1.37937868466282
1A4L	A	180	-0.479601926553649	-0.119682611994911	-1.14583085499242	1.60450909143678	-0.988562329032188	2.03818641465103
1A4L	A	181	-1.22601843128519	-1.4058124266638	-1.21141134667644	1.87660680041136	-0.929990265453532	1.70878254965693
1A4L	A	182	-1.07496948333504	0.177592979196613	-1.12432489263906	1.59236288985201	-0.943056081744946	1.87348448215398
1A4L	A	183	-1.15939396659775	-0.573853654093074	-1.04713767710953	1.33933528721522	-0.872532795995089	1.54408061715987
1A4L	A	184	-1.17115597483976	0.0888231846046996	-0.777594733161174	0.727317560835361	-0.645868695268812	0.885272887171661
1A4L	A	185	-0.645669640176669	1.27173230788764	-0.491969305719072	0.181075504739342	0.0676860663160354	-0.432342572804765
1A4L	A	186	-1.23839949259258	0.0495993218780399	-0.568403043079275	0.328212747720878	-0.460208765052128	0.391167089680501
1A4L	A	187	-0.0559543070356047	-0.691525242273052	0.215789915881897	-0.687172077724966	0.0323634865746838	-0.597044505301818
1A4L	A	188	1.08974245307567	0.169335323885737	0.461132893241928	-0.890329330573944	0.54086777184155	-1.09115030279298
1A4L	A	189	1.18035746699206	0.225074497234148	1.33068084178972	-1.44560332349088	1.44193662359707	-1.66760706653266
1A4L	A	190	-0.408635118625065	-0.823647727247063	0.817925706865295	-1.10786899833733	0.204187028708384	-0.761746437798871
1A4L	A	191	0.207816129513114	0.150755599436267	-0.154968504755886	-0.234339834569917	-0.155762578374417	-0.267640640307712
1A4L	A	192	-0.323313457006755	-0.317866339455928	-0.454079436083832	0.192582282913861	-0.638857159175684	0.802921920923135
1A4L	A	193	0.437493788548733	-0.140326750272101	0.223056098490195	-0.608315641046058	-0.262816947647996	-0.102938707810658
1A4L	A	194	1.22252484970563	-1.33355794269364	0.431835346785804	-0.762272841200373	0.20455616654102	-0.761746437798871
1A4L	A	195	-1.06025575830307	-0.470632962707128	1.21062421867607	-1.19608222789303	0.670194513421322	-1.1735012690415
1A4L	A	196	-0.73682296110643	-0.953705798393355	0.112857343329735	-0.348853559771165	0.167989632062137	-0.761746437798871
1A4L	A	197	1.00630486600413	-1.21795076834138	-0.601951026673784	0.504721020453796	-0.554479235065986	0.473518055929028
1A4L	A	198	1.06551863747425	0.076436701638386	-0.240788497642415	-0.11178689066637	-0.380135966599845	0.144114190934922
1A4L	A	199	0.444671215393596	-0.130004681133506	0.342525839250437	-0.640042430622909	0.0556841410524809	-0.597044505301818
1A4L	A	200	-0.880999522852618	-1.36658856393714	-0.519288078793848	0.348721217207672	-0.586055566320822	0.638219988426081
1A4L	A	201	-0.598836930013937	0.00211780384050501	-0.624511383753713	0.514763397195224	-0.660877828970893	0.802921920923135
1A4L	A	202	0.918381387154561	0.237460980200462	0.247881986604895	-0.574602261923443	-0.121410838449459	-0.349991606556238
1A4L	A	203	0.495810381663246	-0.625463999786047	0.329094016410096	-0.628258946644699	0.176989669563171	-0.761746437798871
1A4L	A	204	-0.829591203076286	-0.25593392462436	-0.367438443860863	0.225017972186897	-0.390258903543168	0.144114190934922
1A4L	A	205	0.0319691718139681	-0.0907808184068466	0.309044376560574	-0.634461691393734	0.32496892122079	-0.844097404047398
1A4L	A	206	0.878008361152206	1.18915575477888	2.18780350092335	-1.56867112486602	2.59978588202297	-1.83230899902972
1A4L	A	207	0.834943800083027	0.873300439137889	1.25430740585192	-1.25823300448341	1.16009303768471	-1.33820320153856
1A4L	A	208	-1.01243615194917	1.32334265358061	0.864161507169658	-1.00846208255186	0.422367838881775	-0.926448370295924
1A4L	A	209	0.296636786718295	-0.276578062901549	-0.310479797324356	0.123888719789442	-0.401255231098463	0.144114190934922
1A4L	A	210	0.289459359873432	-1.26543228637891	-0.674208196844108	0.55596842577853	-0.588987494919947	0.555869022177555
1A4L	A	211	0.423138934859007	-1.88475643469459	-0.933049009321512	1.1673270393611	-0.860245802832708	1.54408061715987
1A4L	A	212	-1.10332031937225	-1.12092331843859	-1.1361498808855	1.65557242557319	-0.903242084805475	1.70878254965693
1A4L	A	213	-0.882076136879347	-1.39136152986977	-1.15326084942048	1.68401913086511	-0.871029681217311	1.46172965091135
1A4L	A	214	-1.23983497796155	-0.600691033853419	-1.12343881127849	1.64268507071087	-0.927370333741514	1.79113351590545
1A4L	A	215	-1.19381870010242	-1.05073324829614	-1.00058751034377	1.41245925524308	-0.854086798109034	1.46172965091135
1A4L	A	216	-1.21718122448245	-0.794745933658998	-1.00135358528522	1.36277429923003	-0.734179299113399	0.967623853420188
1A4L	A	217	-1.22998395961697	-1.00118731643089	-0.961415968870468	1.17486060118202	-0.720418806045347	1.04997481966871
1A4L	A	218	-0.904774749276227	0.274620429099402	-0.510645300060566	0.24072867942789	-0.450331552796911	0.473518055929028
1A4L	A	219	-0.803752466434779	0.0599213910166346	-0.340116905996196	0.0191960617973604	-0.443296540104931	0.226465157183448
1A4L	A	220	-0.396523210824359	-0.150648819410695	0.123472578895688	-0.491500651154698	0.0511201978359683	-0.597044505301818
1A4L	A	221	-0.0263474213005445	0.542994226702862	-0.237540252612683	0.0583956028037998	-0.18884886330313	-0.185289674059185
1A4L	A	222	0.431213540059478	-1.19317780240875	0.527485984451456	-0.71812083978402	-0.0854639405977083	-0.349991606556238
1A4L	A	223	-0.990545000072341	-0.0928452322345655	-0.459613321243141	0.242326031314764	-0.494413061898878	0.391167089680501
1A4L	A	224	-0.897687040266925	0.0413416665671644	-0.734359199904467	0.829615820251511	-0.711227203854359	0.967623853420188
1A4L	A	225	2.48575197440154	-0.435537927635906	-0.108397662078797	-0.134911691430989	-0.301443752357128	0.061763224686395
1A4L	A	226	0.00774535621255524	0.396420844934819	-0.227640158982191	-0.054831003960175	-0.283760084040687	-0.102938707810658
1A4L	A	227	-1.08187775667322	-1.84759698579565	-0.761905651309007	0.855007114123742	-0.686005790893945	0.885272887171661
1A4L	A	228	-0.444701688520502	-0.260062752279798	-0.433778063283541	0.233496902995011	-0.412419539688185	0.144114190934922
1A4L	A	229	0.462614782505754	-0.739006760310587	0.821748538751515	-0.887464443403975	0.276435292382675	-0.844097404047398
1A4L	A	230	2.17712262007243	0.0661146324997912	0.569372674088938	-0.728407982374339	0.0378839811868561	-0.597044505301818
1A4L	A	231	-0.994851456179259	0.0743722878106671	-0.482932216028296	0.36325984605099	-0.465839031751913	0.308816123431975
1A4L	A	232	0.945296737822798	0.249847463166775	-0.298050868196883	-0.0185032483697706	-0.388032027700645	0.144114190934922
1A4L	A	233	-0.859108370975785	1.28205437702623	-0.767946059201451	0.875305332512321	-0.624080510655566	0.720570954674608
1A4L	A	234	0.105537796973815	-0.668816690168144	-0.594664569075037	0.359158830245352	-0.595714817233969	0.638219988426081
1A4L	A	235	-1.23910826349351	-0.916546349494414	-0.986477075294924	1.26282172759833	-0.751866920450799	1.13232578591724
1A4L	A	236	-0.869784793407519	-1.16014718116525	-1.15401158562318	1.64926136233533	-0.898447018815148	1.6264315834084
1A4L	A	237	-1.22655673829855	-1.66179974130094	-1.22585204350818	1.93423456979053	-0.91636941750959	1.70878254965693
1A4L	A	238	-1.23983497796155	-1.31497821824417	-1.15290257389159	1.70978638068208	-0.841655585480075	1.37937868466282
1A4L	A	239	-1.19063371694001	-0.92480400480529	-1.03635400442419	1.47091620321529	-0.905640198056293	1.6264315834084
1A4L	A	240	-0.720763468541049	0.90839547420911	-0.732367206640399	0.776914908361124	-0.823112326256287	1.37937868466282
1A4L	A	241	-0.494584805092301	0.724662643542127	-0.471974352488325	0.351246515198834	-0.425356120499356	0.226465157183448
1A4L	A	242	-0.228212551312319	0.214752428095554	-0.461229827341953	0.4517862116866	-0.548050714750134	0.473518055929028
1A4L	A	243	1.11934933881073	1.43894982793287	0.123158189234218	-0.399237557617786	-0.298079494976787	0.061763224686395
1A4L	A	244	0.258058117427156	1.55662141611285	1.09730030022154	-1.16243028668213	0.394357934916813	-0.844097404047398
1A4L	A	245	-0.918411860281467	0.417064983212008	1.17294983569005	-1.1745537569963	1.28679952031105	-1.42055416778708
1A4L	A	246	1.75006572280307	1.52152638104163	1.8112579720892	-1.48366907839565	1.17612391543556	-1.33820320153856
1A4L	A	247	2.15738469624905	0.210623600440116	2.7428671205342	-1.75872959095804	2.9111104511832	-1.83230899902972
1A4L	A	248	-0.950710281083351	0.225074497234148	0.583349877279853	-0.804526450168633	0.432979416146528	-0.844097404047398
1A4L	A	249	-0.281146074293185	-0.196065923620511	0.0326803487421582	-0.228990656998898	-0.11363726619399	-0.185289674059185
1A4L	A	250	2.44537894839919	1.46578720769322	0.914634147871639	-1.04555855991958	0.63358581693943	-1.00879933654445
1A4L	A	251	0.389046157345907	0.307651050342905	1.03100662154688	-1.1093427204603	1.08971593566175	-1.33820320153856
1A4L	A	252	-0.649617224941344	0.598733400051272	0.0118914677746855	-0.209230621769526	-0.248731743548303	-0.0205877415621317
1A4L	A	253	0.0875942298616572	1.31921382592518	0.0963007558654518	-0.386215322047808	0.0847594649039669	-0.597044505301818
1A4L	A	254	1.13639572756728	2.02937218266048	1.6787240784265	-1.44201065887688	2.26826043977464	-1.83230899902972
1A4L	A	255	1.01527664956021	2.05620956242083	0.946131469603874	-1.14134850472094	0.837342750814855	-1.25585223529003
1A4L	A	256	0.904923711820442	1.36669534396271	0.352272113548005	-0.627790496450545	0.394662110672432	-0.926448370295924
1A4L	A	257	-0.264099685536635	0.121853805848202	-0.301727948060119	0.256441514281282	-0.509868702225993	0.391167089680501
1A4L	A	258	-0.578829852683881	-1.26956111403435	-0.857547070163057	0.995807314362258	-0.798580087433642	1.21467675216577
1A4L	A	259	-0.935637684709138	-0.974349936670544	-1.0756780183092	1.50106912550472	-0.879107601639191	1.46172965091135
1A4L	A	260	-1.23431733107456	-1.76089160503145	-1.219207125312	1.86858317259221	-0.930471310109477	1.6264315834084
1A4L	A	261	-0.684876334316734	-0.978478764325982	-1.15559610557881	1.64143710456464	-0.881491942992041	1.46172965091135
1A4L	A	262	-1.17865638589265	0.27874925675484	-1.13861187523667	1.62198745913174	-0.787721208054975	1.21467675216577
1A4L	A	263	-0.962822188884057	0.689567608470905	-0.865483971770267	0.912920300215521	-0.80132295564911	1.21467675216577
1A4L	A	264	-0.813352274839783	-0.307544270317333	-0.744968477239389	0.658798031443433	-0.702837673135777	1.04997481966871
1A4L	A	265	-1.23846229507747	0.053728149533478	-0.935970129993339	1.14848751729499	-0.766382176948742	1.37937868466282
1A4L	A	266	-1.23686531760449	-0.146519991755257	-0.8969247505231	1.06769545222152	-0.741355760348664	1.13232578591724
1A4L	A	267	0.407886902813673	0.303522222687467	-0.501586358757516	0.313929956752118	-0.395170894038205	0.226465157183448
1A4L	A	268	-0.702730183593331	-0.200194751275949	-0.538987984495699	0.441274119825026	-0.246194996302899	-0.102938707810658
1A4L	A	269	-1.17795658677527	0.22094566957871	-0.727297491778296	0.697764596725134	-0.317006131947384	0.061763224686395
1A4L	A	270	0.170134638577583	0.685438780815467	-0.272839717883528	0.00743625349718542	-0.085746174460132	-0.349991606556238
1A4L	A	271	-0.900468293169309	0.590475744740397	-0.61288806237129	0.470635148094432	-0.413582176712314	0.391167089680501
1A4L	A	272	-0.46040230974364	0.714340574403532	-0.218361976107319	0.0316824518659775	-0.114145802371878	-0.267640640307712
1A4L	A	273	2.48575197440154	1.06116209746031	1.05047081828059	-1.06483862301727	1.07801736685758	-1.25585223529003
1A4L	A	274	0.991950012314407	1.21599313453923	1.37377789782047	-1.334704027577	1.14885378124029	-1.25585223529003
1A4L	A	275	0.315477532186061	2.40922432696076	4.14348644314305	-2.1695697641511	6.48312147882138	-2.24406383027235
1A4L	A	276	1.39837180740478	2.03969425179908	2.21827216898978	-1.70566525451347	2.03731487876122	-1.74995803278119
1A4L	A	277	2.48575197440154	2.89436157647471	1.58212612449913	-1.4208679578388	0.837303824675631	-1.25585223529003
1A4L	A	278	-1.12646752094694	0.654472573399684	0.0162077932047638	-0.35661175366629	-0.296804126431594	-0.102938707810658
1A4L	A	279	-0.884049929261685	0.159013254747143	-0.375137525616394	0.0349533063459776	-0.559925188956903	0.555869022177555
1A4L	A	280	0.0454268471480865	-0.526372136055538	-0.559744948578338	0.424444577521207	-0.77066327244158	1.13232578591724
1A4L	A	281	0.963240304934955	-0.429344686152749	-0.0366647335198319	-0.34949089764575	-0.155375950054622	-0.267640640307712
1A4L	A	282	1.76800928991523	-0.185743854481917	0.239738265432526	-0.641136145751158	0.183877864959096	-0.761746437798871
1A4L	A	283	-0.384770174365895	-1.00738055791405	-0.406352177130493	0.178980753915965	-0.515569417359086	0.391167089680501
1A4L	A	284	-0.246156118424477	0.171399737713456	-0.098827865962571	-0.253016775669932	-0.242365522854228	-0.185289674059185
1A4L	A	285	1.0027161525817	-0.107296129028598	1.34559949084842	-1.28895842278074	0.679257473127565	-1.25585223529003
1A4L	A	286	0.459026069083322	0.417064983212008	1.04026401088291	-1.19395073295407	0.660607862368205	-1.09115030279298
1A4L	A	287	-0.510195708479878	-0.328188408594522	0.686142531724702	-1.0007488056178	0.151201566085791	-0.679395471550345
1A4L	A	288	-0.0972245113935676	-0.675009931651301	-0.120682785385592	-0.1115509288076	-0.359654740577168	0.061763224686395
1A4L	A	289	0.850195832128361	-0.50366358395063	-0.47634920511567	0.319048313512004	-0.530130870521267	0.473518055929028
1A4L	A	290	-0.707754382384735	-0.315801925628209	-0.898913868348551	1.13268319678494	-0.697071642190885	0.802921920923135
1A4L	A	291	-0.835422862387737	0.474868570388137	-1.05356377318034	1.40411580610376	-0.832952247852236	1.21467675216577
1A4L	A	292	-0.353817521097423	0.0268907697731319	-1.03051778302046	1.30959787737215	-1.00432872672993	2.03818641465103
1A4L	A	293	-1.13238889809395	-0.761715312415495	-1.183640120585	1.77127236492772	-0.826761897532615	1.21467675216577
1A4L	A	294	-1.12969736302712	0.249847463166775	-1.10281575460004	1.57483899297957	-0.746685190840732	0.967623853420188
1A4L	A	295	-1.23924284024685	-1.16840483647612	-1.1546102511148	1.77247255302787	-0.797407917126732	1.13232578591724
1A4L	A	296	-1.20155237752776	0.0578569771889157	-1.04806564732283	1.5919770701936	-0.719820414188996	0.967623853420188
1A4L	A	297	-1.08295437069995	-0.650236965718674	-0.942018984570506	1.27412467437587	-0.558893695967082	0.555869022177555
1A4L	A	298	-0.761585083721208	-1.23859490661857	-0.765826574349833	0.994945191117917	-0.55044570632899	0.638219988426081
1A4L	A	299	-0.908722334040902	-1.1436318705435	-0.757840739554848	0.911652033537722	-0.571168214625681	0.638219988426081
1A4L	A	300	-0.920385652663804	-0.419022617014155	-0.709466636520979	0.736397695119832	-0.57741782338072	0.720570954674608
1A4L	A	301	-0.605206896338753	-0.831905382557939	-0.264933943536309	0.0345576013848773	-0.0242610732983207	-0.349991606556238
1A4L	A	302	-0.87445012085668	-0.951641384565636	-0.381817811255525	0.233523742860331	-0.315907407280658	-0.0205877415621317
1A4L	A	303	-0.716815883776375	-0.939254901599322	-0.493310861492746	0.249140427974566	-0.424114129501994	0.226465157183448
1A4L	A	304	-0.0272445996561523	-0.367412271321182	-0.750462501956254	0.701710646108727	-0.723176468645476	0.967623853420188
1A4L	A	305	0.133350325997659	-0.683267586962176	-0.305276764778487	0.0865649723120511	-0.317189958469457	0.061763224686395
1A4L	A	306	0.9910528339588	-1.06105531743474	-0.407776446119298	0.127067356779199	0.172793356006223	-0.514693539053291
1A4L	A	307	-1.17394619952571	-0.14239116409982	-0.734376579290943	0.821347986768322	-0.523595086982656	0.473518055929028
1A4L	A	308	0.00146510772329993	0.150755599436267	-0.5522260971804	0.459086567116882	-0.559232764005723	0.555869022177555
1A4L	A	309	2.48575197440154	0.121853805848202	0.0161989338544701	-0.280782490412404	0.32727402036965	-0.844097404047398
1A4L	A	310	0.0346607068807919	-0.348832546871712	-0.0800284922568073	-0.230438723510855	-0.0594140254801218	-0.349991606556238
1A4L	A	311	-0.0819724793482336	-0.96196345370423	-0.279446995564731	0.11587564887615	-0.361020632212593	0.144114190934922
1A4L	A	312	0.479661171262304	0.415000569384289	0.165155622996499	-0.467424151019836	0.317719827127052	-0.844097404047398
1A4L	A	313	2.3673244314613	1.95092445720716	1.72058053907352	-1.49103307547697	1.62780693424953	-1.58525610028414
1A4L	A	314	0.743431607811023	1.47817369065953	1.18850481401757	-1.3379976056958	1.29277313411819	-1.42055416778708
1A4L	A	315	-0.00660949747717097	1.11277244315328	0.576270597646115	-0.956997060410384	0.449557583130015	-0.926448370295924
1A4L	A	316	1.80569078085076	0.369583465174472	1.24193818545195	-1.34467493926482	0.748778148204741	-1.25585223529003
1A4L	A	317	-0.158232639574904	0.722598229714408	0.264491488322005	-0.643542245466522	0.0777030629179237	-0.597044505301818
1A4L	A	318	0.478763992906696	0.264298359960808	1.18291444022542	-1.24028470096224	0.730490936392509	-1.1735012690415
1A4L	A	319	2.48575197440154	0.819625679617197	0.838702182313024	-1.15748232279746	0.58811771494508	-1.09115030279298
1A4L	A	320	2.4812660826235	2.70443550432457	1.32878234071904	-1.30574685057009	0.575399606784485	-1.09115030279298
1A4L	A	321	0.398017940901986	0.287006912065716	0.154501653688324	-0.486085055364127	-0.0740152549903238	-0.349991606556238
1A4L	A	322	0.293048073295863	-0.119682611994911	-0.336202087133023	0.104465927390619	-0.596361676372955	0.638219988426081
1A4L	A	323	0.965931840001779	-0.0949096460622843	-0.0267936070106984	-0.260387309912415	-0.211314877819021	-0.102938707810658
1A4L	A	324	0.996435904092447	-1.22207959599681	0.0159065192036051	-0.353440581553237	0.00153165285112906	-0.432342572804765
1A4L	A	325	-0.363327611666867	-1.07757062805649	-0.605271830439522	0.615835388844217	-0.608898440016798	0.720570954674608
1A4L	A	326	-0.715918705420767	-0.111424956684036	-0.789394489003692	0.857500600899129	-0.729829535885305	1.04997481966871
1A4L	A	327	1.00989357942657	-0.63785048275236	-0.343319065582948	0.1440025686037	-0.344441724922401	0.144114190934922
1A4L	A	328	-1.02732931265226	-0.955770212221074	-0.585931195531386	0.413067017804041	-0.382649535508895	0.061763224686395
1A4L	A	329	-0.878218269950233	-0.377734340459776	-0.95167651083087	1.18210348920506	-0.575564468072671	0.473518055929028
1A4L	A	330	-0.477089827157947	-1.06518414509018	-0.705054465946479	0.667726863672406	-0.595022871247742	0.638219988426081
1A4L	A	331	1.01886536298264	-1.61844705091885	-0.229355175048459	-0.152497246680971	-0.22529341848025	-0.0205877415621317
1A4L	A	332	-0.540699772570546	-1.71547450082164	-0.588142991441184	0.362252630708928	-0.562890920518455	0.473518055929028
1A4L	A	333	-0.841344239534749	-1.88475643469459	-0.742118425975336	0.74912751836843	-0.784978410585416	1.21467675216577
1A4L	A	334	-1.08116001398874	-0.994994074947733	-0.598930255205476	0.456613877496756	-0.686976099725815	0.802921920923135
1A4L	A	335	0.00415664279012369	0.212688014267835	-0.171685062563834	-0.00336643573957336	-0.176370299580659	-0.185289674059185
1A4L	A	336	0.445568393749204	0.516156846942516	1.01766375720941	-0.984731022154591	0.978488388542995	-1.1735012690415
1A4L	A	337	2.48575197440154	2.17388115060081	1.47014801053446	-1.42827445427218	2.77201143406015	-1.91465996527824
1A4L	A	338	2.32425987039212	2.17594556442853	2.38133070792766	-1.70533027541289	4.86426820843271	-1.99701093152677
1A4L	A	339	0.580145147090387	1.26347465257676	0.539067693438774	-0.869134010139114	0.644145338038335	-1.09115030279298
1A4L	A	340	-0.688734201245848	-1.23653049279085	0.143791693411669	-0.268969584522493	0.273622520970329	-0.679395471550345
1A4L	A	341	1.02335125476068	0.452160018283229	1.12405920743579	-1.1100432357655	1.35547495524099	-1.33820320153856
1A4L	A	342	2.48575197440154	0.0495993218780399	1.03780600852337	-1.11870364171222	1.3925927922167	-1.42055416778708
1A4L	A	343	0.184489492267309	-0.900031038872663	0.0139091490053293	-0.220436392011749	-0.0990464942846742	-0.267640640307712
1A4L	A	344	1.01886536298264	-0.639914896580079	0.295238457757399	-0.530303241512528	0.252665992613521	-0.514693539053291
1A4L	A	345	2.48575197440154	0.216816841923272	1.68706783483043	-1.28121844486584	2.24107157844172	-1.42055416778708
1A4L	A	346	2.48395761769032	0.27874925675484	0.668289036246214	-0.913173155752992	0.403029030155244	-0.844097404047398
1A4L	A	347	-0.0595430204580363	-0.65643020720183	0.329071173149343	-0.417744363378541	0.00430655964709164	-0.432342572804765
1A4L	A	348	1.11486344703269	0.551251882013738	1.38868456662196	-1.27719391903694	0.928606574342927	-1.09115030279298
1A4L	A	349	2.21300975429674	0.367519051346754	2.8579723660005	-1.79079839562778	3.57512056362157	-1.91465996527824
1A4L	A	350	0.692292441541373	1.20360665157292	1.66648383595763	-1.52652543410368	1.80340064680286	-1.58525610028414
1A4L	A	351	0.598985892558153	0.896008991242797	1.99430272872489	-1.46181585018509	1.05468693853747	-1.25585223529003
1A65	A	1	0.446879669051372	1.78944304543168	0.525694205182959	-1.06171310458179	0.630600250358562	-1.39573666405162
1A65	A	2	-0.568507143593451	0.786983658735608	-0.0165828276815609	-0.450623797407035	0.150771092027595	-0.890262691345982
1A65	A	3	-0.27098038650731	0.18133111260673	-0.292286990661806	-0.111098726429046	-0.124857518932337	-0.300543056522733
1A65	A	4	-1.15920660766203	0.26364089068104	-0.0439264449402472	-0.454674128071108	0.148612265971713	-0.721771367110768
1A65	A	5	-0.833545988367372	0.548653853565218	-0.27049361527105	-0.121681514221824	0.0763520890560684	-0.553280042875554
1A65	A	6	1.05198099115527	0.461430058889456	0.198112887347745	-0.685809771163132	0.691843838408814	-1.39573666405162
1A65	A	7	0.159958931448602	0.339808148003536	0.170990104124372	-0.675823474893592	0.174089974884184	-0.806017029228375
1A65	A	8	0.270484818696362	0.386491305717324	0.0282461934293695	-0.523299619174825	0.233696962732087	-0.721771367110768
1A65	A	9	-0.063325689253943	-0.102453346127085	-0.486434254459627	0.193164958585435	-0.443061556050538	0.541913564653337
1A65	A	10	0.846559140108928	0.261183882380314	-0.334440452654015	-0.0589019925419696	-0.0157320764771253	-0.216297394405126
1A65	A	11	-0.489352745554399	-0.0250575846542259	-0.601770004432707	0.47326206718326	-0.567681407558941	0.794650551006158
1A65	A	12	0.490420170088368	0.371749255912969	-0.267347399749631	-0.0388654344219503	-0.22615234872035	-0.0478060701699118
1A65	A	13	-0.375477588996101	0.192387649959996	-0.123759942821731	-0.164433372728703	-0.248129452268461	-0.132051732287519
1A65	A	14	0.290580434559591	0.0769082598258892	0.583305990223232	-0.799056940409555	0.140296847180558	-0.806017029228375
1A65	A	15	1.95405085879355	-0.200733678156111	0.593278904530419	-0.796963320534461	0.361995605688984	-0.974508353463589
1A65	A	16	0.0315702745446385	-0.29532849773405	0.152852807152897	-0.366808528539333	0.0804410683054534	-0.637525704993161
1A65	A	17	-0.555333350972001	-0.0496276676614829	0.233730348484357	-0.32529115981765	0.010798219031063	-0.300543056522733
1A65	A	18	-1.16791470786943	-0.157736032893412	-0.204385157242121	0.130429276855353	-0.376028967344386	0.373422240418123
1A65	A	19	-1.37257739120539	-0.544714840257705	-0.301250152930697	0.26263077323999	-0.376145080618177	0.289176578300516
1A65	A	20	-1.25343271759851	-0.233903290215908	0.733573376084448	-0.717933479867806	0.355794736939729	-0.890262691345982
1A65	A	21	1.13236345460819	-0.112281379329987	0.66444012022768	-0.885320359296816	0.370746115511024	-0.890262691345982
1A65	A	22	1.84240854844228	0.00688352325520759	0.902892736606068	-0.936572796566845	0.666991047194765	-1.0587540155812
1A65	A	23	-1.03014809689596	-0.0643697174658366	0.302187851669047	-0.673820002081764	0.239704503643478	-0.890262691345982
1A65	A	24	0.723752598722528	0.0891933013295177	-0.00674286364136633	-0.335147492767127	-0.296737078942884	0.120685254065302
1A65	A	25	-0.55790112411008	-0.124566420833616	-0.479239257429535	0.393360849738652	-0.485350814385358	0.45766790253573
1A65	A	26	-0.340198618925099	-0.0815687755709164	-0.743098526291255	0.753034760131794	-0.631301122322271	0.878896213123765
1A65	A	27	-0.460437387173419	-0.200733678156111	-0.690061821986318	0.596334559492877	-0.504991260693165	0.541913564653337
1A65	A	28	-0.671887922978729	-0.499260186694281	-0.690783805722451	0.593842896676731	-0.472964574376731	0.373422240418123
1A65	A	29	-1.09858483314129	-0.103681850277447	-0.0440847563385466	-0.407178464500181	-0.0640962913388107	-0.553280042875554
1A65	A	30	-0.230789154780852	0.252584353327775	0.399224810044884	-0.792160232957714	0.276097755636146	-0.974508353463589
1A65	A	31	1.01737187494637	-0.0926253129241819	-0.214771295217373	-0.151704198232396	0.0406021616934274	-0.721771367110768
1A65	A	32	0.106370622479991	-0.330955118094572	-0.613640207260078	0.446648074575162	-0.495214229197602	0.45766790253573
1A65	A	33	-0.267631117196772	-0.532429798754077	-0.900955106160791	1.05765793806389	-0.670949379568922	1.04738753735898
1A65	A	34	-1.11812223745277	-0.811300240886441	-0.68552997765352	0.575152524544993	-0.267607946792229	-0.132051732287519
1A65	A	35	0.0427345055797658	-0.85429788614914	-0.787162506370127	0.742291961766373	-0.477097325545729	0.373422240418123
1A65	A	36	-0.878537839438935	-0.570513427415325	-0.796991874784121	0.824203774347856	-0.538357371690615	0.626159226770944
1A65	A	37	0.569686210437772	-0.167564066096315	-0.58799570519248	0.426503844699362	-0.307225729996665	0.120685254065302
1A65	A	38	-0.789447275778619	-0.285500464531147	-0.299843460887218	-0.0457469932545078	-0.16641125867637	-0.216297394405126
1A65	A	39	0.182287393518856	-0.623339105880927	-0.149624770740472	-0.283751999172854	0.072494238433255	-0.721771367110768
1A65	A	40	-0.342878034373529	-0.402208358815616	-0.346233620762807	0.0562977037046905	0.0585918479520748	-0.721771367110768
1A65	A	41	-0.906448417026753	0.471258092092359	0.399003098737997	-0.804471976647688	0.727420842302137	-1.31149100193402
1A65	A	42	-1.15976481921379	0.34595066875535	0.223466906985959	-0.663956741925964	0.441451541527783	-1.0587540155812
1A65	A	43	0.503817247330521	0.638334656541705	0.272632764687185	-0.721762438752053	0.367288469915958	-1.0587540155812
1A65	A	44	-0.308938772026742	0.242756320124872	-0.406265341318993	0.0635818407238564	-0.0174695553039635	-0.38478871864034
1A65	A	45	0.952619334942637	0.388948314018049	-0.232022662737491	-0.212266461806752	0.375851350617248	-0.890262691345982
1A65	A	46	-0.286610309956488	-0.0103155348498722	-0.539911965485027	0.285630390507712	-0.201792390342678	-0.132051732287519
1A65	A	47	-0.380389850651557	0.130962442441854	-0.372172913975005	0.00208897495283341	0.188233648420195	-0.553280042875554
1A65	A	48	-0.993975988342151	0.0842792847280661	-0.624693121903246	0.447489893623572	-0.501356646846347	0.626159226770944
1A65	A	49	0.550707017678056	0.00442651495448197	-0.34851422227931	0.0217256299995611	-0.0403514083736219	-0.38478871864034
1A65	A	50	-1.12493241838419	0.171503079403827	-0.514234879770309	0.301628589208876	-0.317471082153375	0.120685254065302
1A65	A	51	1.11226783874496	0.619907094286263	0.0497687157417029	-0.441580408065867	-0.014756169972754	-0.553280042875554
1A65	A	52	-0.767230456018716	0.508113216603245	-0.298983505811987	-0.0169572467082406	-0.384083614125344	0.289176578300516
1A65	A	53	-0.0119702264923576	1.05725457181543	0.578932481086977	-0.922492508153968	0.162223877247046	-0.721771367110768
1A65	A	54	-0.466242787311685	0.686246318405856	0.266852825462003	-0.758805747537537	-0.0461284100416103	-0.38478871864034
1A65	A	55	1.14017841633277	0.646934185594245	0.321517990981827	-0.708285103724905	0.324531650015671	-0.721771367110768
1A65	A	56	0.321840281457947	0.517941249806147	0.208672981965766	-0.449417932639299	0.0659414407594165	-0.469034380757947
1A65	A	57	-0.208460692710597	0.646934185594245	-0.320880491358379	0.217141862349333	-0.429729992863521	0.373422240418123
1A65	A	58	0.379894282840609	0.524083770557961	-0.401096618350183	0.300578359601087	-0.40380056615241	0.289176578300516
1A65	A	59	-0.149290268224423	0.689931830856944	-0.435620157350617	0.253484617461551	-0.614506336075201	1.04738753735898
1A65	A	60	-0.381617916065421	0.600251027880457	-0.469664288549743	0.470753544777976	-0.662480475964442	1.21587886159419
1A65	A	61	-1.04421502800022	0.268554907282491	-0.753367803696317	0.995406046554693	-0.824607503123336	1.80559849641744
1A65	A	62	-0.78073917557122	0.143247483945482	-0.958427795552678	1.37319251393629	-0.684153417223248	0.963141875241372
1A65	A	63	-0.862684631369054	-0.366581738455094	-1.07295676835207	1.52275996103225	-0.810209820403983	1.55286151006462
1A65	A	64	-1.39066344548229	-0.711791404707051	-1.11633324602809	1.7687192817409	-0.682170275232131	1.13163319947659
1A65	A	65	-0.691090400359148	-0.907123564614742	-1.09043493947158	1.55187790677109	-0.825825014702046	1.63710717218223
1A65	A	66	-1.39064111702022	-1.14299636148441	-1.14830617179714	1.73726056065922	-0.818338067414666	1.46861584794701
1A65	A	67	-1.38359648723706	-0.975919797035061	-1.09606909364236	1.53188715357653	-0.851797903134021	1.72135283429983
1A65	A	68	0.375428590426558	-0.747418025067573	-0.955723794556066	1.18286311785572	-0.756521219685587	1.38437018582941
1A65	A	69	-0.139242460292808	-0.915723093667282	-0.86393767134213	1.01130519464748	-0.593783576148394	0.710404888888551
1A65	A	70	-1.03316243927545	-0.749875033368299	-0.802064885070639	0.871030202544496	-0.485421723843111	0.289176578300516
1A65	A	71	1.05644668356932	-0.355525201101829	-0.429214119604593	0.151038173617096	-0.335358332135569	0.0364395919476952
1A65	A	72	0.232526433176929	-0.834641819743335	-0.149806697878963	-0.177417958264836	-0.16589161805465	-0.38478871864034
1A65	A	73	-0.623435160286277	-1.08157115396626	-0.612590401267931	0.444821378023121	-0.453235038014507	0.289176578300516
1A65	A	74	-0.250884770644081	-0.783044645428095	-0.866693426998217	0.939611841883051	-0.779491578089622	1.46861584794701
1A65	A	75	0.613226711474768	-0.591397997971493	-0.764289554813994	0.746315745747873	-0.790655181255395	1.55286151006462
1A65	A	76	-0.922748194338039	-0.822356778239706	-0.855781051380295	0.927865860884081	-0.821229095030165	1.63710717218223
1A65	A	77	-1.39030619008917	-0.869039935953494	-1.03848171194619	1.40030040597916	-0.778728843253238	1.38437018582941
1A65	A	78	-1.38830779273388	-0.779359132977007	-1.10471897484368	1.62562159810571	-0.676346954489906	0.963141875241372
1A65	A	79	-0.469926983553277	-0.811300240886441	-1.05728271280085	1.48239815862472	-0.824548048018979	1.55286151006462
1A65	A	80	-0.282144617542437	-0.219161240411554	-0.905274279923686	1.20472605723731	-0.614733988956417	0.710404888888551
1A65	A	81	-0.276562502024874	-0.618425089279475	-0.793636585444696	0.844008184263353	-0.667021510815761	1.04738753735898
1A65	A	82	-0.759862063535532	-0.265844398125342	-0.953842346562957	1.22720275089997	-0.724986421959602	1.21587886159419
1A65	A	83	-0.84392872323004	-0.536115311205165	-0.993207016292277	1.27315896481556	-0.795988820987023	1.55286151006462
1A65	A	84	-1.28860004535916	-0.609825560226936	-0.811517590097132	0.954555491511113	-0.740654483067849	1.3001245237118
1A65	A	85	-1.37934291521267	-0.129480437435067	-0.485463948068496	0.565606702571364	-0.547292553505381	0.710404888888551
1A65	A	86	-0.873290650852425	-0.0643697174658366	-0.540683905266277	0.698161953278659	-0.692371380999101	1.21587886159419
1A65	A	87	-1.1647887231796	0.138333467344031	-0.579993734357424	0.497217481918653	-0.646126162155244	0.963141875241372
1A65	A	88	0.241457818005031	0.18993064165927	-0.217516080450423	0.0298148147863931	-0.346026858111801	0.289176578300516
1A65	A	89	-0.384074046893149	0.477400612844174	-0.0925533895564581	-0.283824301105532	-0.0991845827461832	-0.216297394405126
1A65	A	90	-0.642525995356345	1.13587883743865	0.937572251416184	-1.1164835348107	0.438409635143778	-1.1429996776988
1A65	A	91	1.0631452221904	1.38157966751122	0.365927489299806	-0.755546638338566	-0.0853827944365882	-0.469034380757947
1A65	A	92	-0.759750421225181	0.786983658735608	-0.0478296119587836	-0.345872154312697	-0.0614167222546535	-0.469034380757947
1A65	A	93	-0.302240233405666	0.560938895068846	-0.30712862114035	-0.0945519145838569	-0.290604762821291	0.204930916182909
1A65	A	94	-0.585588417077196	0.251355849177412	-0.258190459189667	-0.163816651605337	-0.174156918098093	-0.132051732287519
1A65	A	95	-1.33934147541381	-0.194591157404297	-0.580147174960432	0.341708574591806	-0.469086942240877	0.541913564653337
1A65	A	96	0.136514046274835	0.0572521934200838	-0.362917737971516	-0.055943644743163	-0.200996636882284	-0.0478060701699118
1A65	A	97	-1.01496474268819	-0.382552292409811	-0.453875075993936	0.137012663740518	-0.316150082644761	0.204930916182909
1A65	A	98	0.218012932831264	-0.528744286302989	-0.39424248152941	0.0994267648908101	-0.265780873449771	-0.0478060701699118
1A65	A	99	-0.104633344083914	-0.760931570721564	-0.578040607733876	0.402584177915386	-0.402670875297763	0.204930916182909
1A65	A	100	0.550707017678056	-0.543486336107343	0.0260143106010726	-0.486226318440287	0.554775452316456	-1.22724533981641
1A65	A	101	0.149911123516987	-0.46854758293521	0.108197474886516	-0.576053824296583	0.452915937120852	-1.1429996776988
1A65	A	102	-1.1127634065559	-0.679850296797617	-0.460918301355902	0.161196655231283	-0.341285215812911	0.0364395919476952
1A65	A	103	-0.640851360701076	-0.898524035562202	-0.658332599696404	0.565057891113934	-0.310150976800476	0.0364395919476952
1A65	A	104	-1.38834128542699	-1.03857350870357	-0.938723931645525	1.1419792090611	-0.753733448733952	1.38437018582941
1A65	A	105	-1.22250779763121	-1.38378317495552	-1.10621998956288	1.52581507160786	-0.77582298361143	1.3001245237118
1A65	A	106	-0.558905904903242	-1.37026962930153	-1.17226406728117	1.77279688517528	-0.707768952361686	0.963141875241372
1A65	A	107	-1.02233313517137	-1.36412710854972	-1.22330754038678	1.95373778432317	-0.775021695749429	1.3001245237118
1A65	A	108	-1.17059412331786	-1.11965478262751	-1.14297253222211	1.77569855615808	-0.730030677173918	1.13163319947659
1A65	A	109	-1.39098720818231	-0.784273149578458	-1.16061976049608	1.89343209862503	-0.704671561850617	1.04738753735898
1A65	A	110	-1.22987619011439	-0.829727803141883	-1.13890494400876	1.76910712630888	-0.64976526325778	0.878896213123765
1A65	A	111	-1.39067460971333	-0.623339105880927	-1.10605109212713	1.55302144748906	-0.73922629487805	1.13163319947659
1A65	A	112	-0.273213232714335	-0.208104703058289	-0.930098728732353	1.0895841493691	-0.549814610593498	0.541913564653337
1A65	A	113	-0.102400497876888	-0.198276669855386	-0.739938161140246	0.609093931135488	-0.458969680950426	0.289176578300516
1A65	A	114	-0.492590372554586	-0.0557701884132968	-0.87623743617708	0.939702589314205	-0.571313839904903	0.541913564653337
1A65	A	115	-1.31338463825714	-0.543486336107343	-0.964988231901994	1.22674179275062	-0.81058146046632	1.55286151006462
1A65	A	116	-1.07737279417455	-0.661422734542175	-1.15725477505533	1.72223466149616	-0.783865199280531	1.3001245237118
1A65	A	117	-0.520277665521701	-0.404665367116342	-1.01088318608013	1.33158677929438	-0.819307451148644	1.55286151006462
1A65	A	118	-1.11845716438382	-0.437834979176139	-0.912134127254416	1.07755114634457	-0.8197585505717	1.63710717218223
1A65	A	119	-1.32700500012	-0.283043456230421	-1.00324760329584	1.27586004387901	-0.843297457927398	1.72135283429983
1A65	A	120	-0.654695007184633	-0.64176666813637	-1.07096218164403	1.48325634778	-0.826710989005401	1.63710717218223
1A65	A	121	-0.81233394940063	-0.873953952554945	-1.1468858586942	1.76795718559674	-0.708164913823758	0.963141875241372
1A65	A	122	-1.1127634065559	-1.21424960220545	-1.10878244553316	1.5934272920065	-0.779418927997888	1.38437018582941
1A65	A	123	-0.337519203476668	-1.04348752530502	-1.12689365107027	1.58944171019237	-0.834862360770126	1.63710717218223
1A65	A	124	0.742731791482244	-0.873953952554945	-1.09829040252021	1.53620222371765	-0.7520149040706	1.3001245237118
1A65	A	125	-0.680261096255075	-0.913266085366556	-0.929752092282924	1.09730891270825	-0.693072332096058	1.13163319947659
1A65	A	126	-0.73250969749947	-0.832184811442609	-0.789386051495328	0.834022181359299	-0.550026861699383	0.626159226770944
1A65	A	127	-0.671329711426973	-0.821128274089343	-0.307917998276062	0.0471939606949748	-0.378654511601562	0.204930916182909
1A65	A	128	-1.02300298903348	-0.553314369310245	0.197621762108704	-0.375244939697391	0.365151642879411	-0.974508353463589
1A65	A	129	0.373195744219532	0.379120280815147	1.60845031855141	-1.44195755569218	2.05346948759645	-1.73271931252205
1A65	A	130	2.4408113319251	0.299267511041562	1.82487368895009	-1.59158118718993	3.31025923988878	-1.98545629887487
1A65	A	131	-0.275446078921361	0.0400531353150041	0.480327370589788	-0.794866084521848	0.200483114882521	-0.806017029228375
1A65	A	132	-0.81144081091782	-0.232674786065545	0.708691984416275	-1.19323757259046	0.518769708819444	-1.22724533981641
1A65	A	133	0.504933670434034	-0.308842043388041	0.388446497080311	-0.761047902483807	-0.0137816805650767	-0.469034380757947
1A65	A	134	1.49408454014631	0.070765739074075	0.79875785274187	-1.05043791747247	0.435763888817449	-1.0587540155812
1A65	A	135	2.42183213916538	0.273468923883943	2.45434155222664	-1.69861217496919	2.05031764713086	-1.90121063675727
1A65	A	136	1.02072114425691	0.226785766170155	0.838021997398124	-1.08806609714415	0.287675051236447	-0.721771367110768
1A65	A	137	-0.34823686527039	-0.571741931565688	0.396421070545624	-0.591248096255633	0.274505039655597	-0.721771367110768
1A65	A	138	-0.840356169298799	-0.157736032893412	1.03732231554259	-1.19238869767624	0.797969422556942	-1.31149100193402
1A65	A	139	-0.149290268224423	-0.00417301409805791	0.475171573219397	-0.752396011350494	0.120447052288692	-0.721771367110768
1A65	A	140	-1.12705362228087	-0.419407416920696	-0.0866798174015833	-0.259628074366758	-0.208268929771027	-0.216297394405126
1A65	A	141	-0.515923615418002	-0.219161240411554	-0.0279061644008447	-0.454888741434662	-0.0798657524841923	-0.469034380757947
1A65	A	142	-0.087886997531223	-0.0569986925636598	-0.119517180025378	-0.325896579707847	0.0537296554670365	-0.637525704993161
1A65	A	143	-0.177200845812241	-0.208104703058289	-0.0850959311767219	-0.352826453886831	-0.0186263878501868	-0.637525704993161
1A65	A	144	-0.605684032940425	-0.725304950361042	-0.58274238155711	0.464269216984898	-0.347458705433379	0.120685254065302
1A65	A	145	-0.125845383050656	-0.859211902750591	-0.824535015787699	0.935298138918926	-0.627730376600537	0.794650551006158
1A65	A	146	-0.33941712275264	-0.934150655922724	-0.8887915457031	1.18384929791419	-0.813010944497256	1.63710717218223
1A65	A	147	-0.266514694093259	-1.07665713736481	-1.08666516694303	1.61281553344694	-0.823192070510796	1.55286151006462
1A65	A	148	-0.304473079612692	-0.909580572915467	-1.1171314009649	1.72274108733824	-0.782571280750189	1.3001245237118
1A65	A	149	-0.260932578575695	-0.728990462812131	-1.09324740316879	1.70220778862823	-0.887958680730612	1.97408982065266
1A65	A	150	-1.15496419986869	-0.656508717940723	-0.99793385201259	1.40007553754449	-0.83623408977088	1.72135283429983
1A65	A	151	-0.424600205550661	-0.851840877848414	-0.813020421878232	0.980144714130007	-0.814625951884124	1.63710717218223
1A65	A	152	-0.63861851449405	-0.471004591235935	-0.502214188294333	0.424605093579914	-0.616315414623499	1.04738753735898
1A65	A	153	-1.10048275241726	0.0732227473748006	0.067500784768634	-0.386787686660392	-0.277678182774876	0.204930916182909
1A65	A	154	2.43522921640754	0.379120280815147	0.149861198991287	-0.453758582506457	-0.197305237560966	-0.132051732287519
1A65	A	155	0.677979251478506	0.28943947783866	-0.374142868984399	0.103402011173774	-0.4099451348607	0.289176578300516
1A65	A	156	-0.414440755308695	0.509341720753607	-0.535327027591273	0.377757868183165	-0.471047625291126	0.45766790253573
1A65	A	157	1.09552149219227	0.917205098674068	-0.133056247489572	-0.236745069008764	-0.0478039680364552	-0.38478871864034
1A65	A	158	2.39280513847405	1.23047365701659	0.371537176555065	-0.658624737055835	0.430425162681996	-0.890262691345982
1A65	A	159	0.738266099068193	1.85455376540091	0.193736125829406	-0.598302226491737	0.304589990442169	-0.806017029228375
1A65	A	160	2.4408113319251	2.61254082617478	1.36066996523876	-1.45170095998729	3.38919403546444	-1.98545629887487
1A65	A	161	2.44192775502861	1.67150664699685	1.43004676447682	-1.56693318090996	3.26776057456481	-2.23819328522769
1A65	A	162	0.821997831831648	1.36192360110541	0.636447739867317	-1.06603403906885	0.690122400347993	-1.39573666405162
1A65	A	163	-0.619527679423983	1.17273396194954	-0.120146232210036	-0.306687592243431	-0.123284976880421	-0.469034380757947
1A65	A	164	0.957085027356687	0.852094378704838	-0.219608409587178	-0.0625017708828178	-0.169339755427361	-0.216297394405126
1A65	A	165	-0.25869973236867	-0.107367362728536	-0.727620298395696	0.688836691373402	-0.463790557732412	0.45766790253573
1A65	A	166	-0.273213232714335	-0.182306115900669	-0.488771390350043	0.284516241706178	-0.564919011797021	0.878896213123765
1A65	A	167	-0.454631987035153	-0.314984564139855	-0.743603616722541	0.883171804924866	-0.818581745325439	1.88984415853505
1A65	A	168	-0.441458194413703	-0.792872678630998	-0.960589955705798	1.27425107615988	-0.891769523845475	2.14258114488787
1A65	A	169	-0.915156517234152	-0.806386224284989	-1.02322557060622	1.45085327525292	-0.839912153611823	1.72135283429983
1A65	A	170	-0.924199544372605	-0.896067027261476	-0.956893820943813	1.30545675434214	-0.727050250684224	1.13163319947659
1A65	A	171	-1.37885168904713	-0.929236639321273	-0.806620804643816	0.873012477936343	-0.647954632826356	0.878896213123765
1A65	A	172	-1.22451735921753	-1.17493746939384	-0.697682055891049	0.735266694155952	-0.637559376611015	0.878896213123765
1A65	A	173	0.10190493006594	-0.937836168373813	-0.6675931395945	0.708733438881825	-0.472634463726583	0.373422240418123
1A65	A	174	-1.00458200782552	-1.21056408975436	-0.74646093333547	0.849881564409865	-0.637754164584718	0.963141875241372
1A65	A	175	-0.740994513086167	-0.575427444016776	-0.485232059572546	0.355543483489721	-0.570393192755258	0.794650551006158
1A65	A	176	0.98276275873748	-0.323584093192395	-0.21012242809068	0.0130099844753037	-0.454664406012397	0.541913564653337
1A65	A	177	1.81449797085446	-0.0152295514513234	0.585784372504533	-0.813223205056009	-0.0220759397875109	-0.38478871864034
1A65	A	178	0.381010705944121	-0.117195395931439	2.37327626233005	-1.72018634976442	1.14646619457238	-1.31149100193402
1A65	A	179	0.571919056644797	-0.167564066096315	1.11821035713989	-1.179653848694	0.432895748244183	-0.890262691345982
1A65	A	180	0.868887602179182	-0.17002107439704	1.81006144357286	-1.53778742038131	1.10607058278858	-1.47998232616923
1A65	A	181	0.725985444929554	0.213272220516164	1.57294397365315	-1.41080130197087	0.619358781755039	-1.1429996776988
1A65	A	182	0.552939863885081	-0.357982209402554	0.616008465641886	-0.822460924838126	0.164097744825043	-0.721771367110768
1A65	A	183	0.391058513875736	-0.0496276676614829	0.790987676466561	-0.956935620224115	0.266869399775734	-0.721771367110768
1A65	A	184	-0.0934691130487865	-0.311299051688767	-0.027314603032699	-0.136930041226697	-0.325292261664754	0.289176578300516
1A65	A	185	0.978297066323429	-0.439063483326501	-0.273570096231104	0.0973891771138305	-0.34829052332873	0.120685254065302
1A65	A	186	-0.137009614085783	-0.547171848558431	-0.0795388843974316	-0.203079779069121	-0.151623067827045	-0.132051732287519
1A65	A	187	0.1510275466205	-0.574198939866413	-0.139279295476773	-0.00289917768393543	-0.305059139154027	0.373422240418123
1A65	A	188	1.08435726115714	-0.179849107599943	0.319130238509101	-0.567550739822369	-0.164557191861921	0.120685254065302
1A65	A	189	-1.07692622493315	-0.414493400319245	0.514953917900719	-0.579985844654521	-0.153005251933524	0.0364395919476952
1A65	A	190	1.11673353115901	0.408604380423855	1.14347586622936	-1.1792783065029	0.554022716866367	-0.974508353463589
1A65	A	191	1.08435726115714	0.0756797556755266	1.4539956270715	-1.34603740225778	0.885825268922243	-1.22724533981641
1A65	A	192	-0.443914325241431	0.197301666561447	2.80424646373597	-1.75636504357238	1.59410043257009	-1.56422798828684
1A65	A	193	0.0739943524781221	0.188702137508907	1.60487235828586	-1.18530701349535	1.01907916424245	-1.22724533981641
1A65	A	194	-0.910244255578696	-0.222846752862643	0.404233105231301	-0.404464840853313	0.0149349507958428	-0.38478871864034
1A65	A	195	-1.09847319083094	-0.700734867353785	-0.268371767519274	0.212740809744172	-0.318150038417865	0.0364395919476952
1A65	A	196	-0.842812300126528	-0.942750184975264	-0.586411238503441	0.588952445033456	-0.550513818103261	0.626159226770944
1A65	A	197	-0.150406691327936	-1.02260295474885	-0.770361767438323	0.983896220682853	-0.635646853419013	0.878896213123765
1A65	A	198	-1.32789813860281	-1.16388093204057	-0.993159282682493	1.40842462537863	-0.726677468272597	1.21587886159419
1A65	A	199	-0.0264837268380232	-1.30393040518194	-1.07208565548674	1.61142937664279	-0.844489137325004	1.72135283429983
1A65	A	200	-0.229672731677339	-1.17739447769457	-1.20618493565282	1.96019185670667	-0.782576278631652	1.3001245237118
1A65	A	201	-1.13230081086738	-0.91080907706583	-1.25971280296135	2.07071130230984	-0.846728442002563	1.63710717218223
1A65	A	202	0.65900005871879	-1.50417658169108	-1.23651766082922	1.92716917959975	-0.892701967550178	1.88984415853505
1A65	A	203	-0.736752105292819	-0.736361487714308	-1.2102902498003	1.88079215977168	-0.934939298970074	2.22682680700548
1A65	A	204	-0.648108110873908	-0.353068192801103	-1.0818717866083	1.50538583399855	-0.849723842767056	1.72135283429983
1A65	A	205	-0.636050741355971	-1.11105525357497	-0.956427790648493	1.20164748669819	-0.57598384863923	0.626159226770944
1A65	A	206	-0.632924756666135	-1.15405289883767	-0.858161574614549	1.0094452665008	-0.624882088890617	0.878896213123765
1A65	A	207	-0.338077415028425	-0.773216612225193	-0.916202810109271	1.20610281014904	-0.647018175842263	0.878896213123765
1A65	A	208	0.0438509286832786	-1.13808234488295	-0.872106815670619	1.2185040500115	-0.685823348257721	1.04738753735898
1A65	A	209	-0.0421136502872014	-0.918180101968007	-0.692908264575654	0.700546202264255	-0.464444577631264	0.541913564653337
1A65	A	210	-0.640404791459671	-1.38746868740661	-0.761547247948077	0.964497097549641	-0.681372174937933	1.13163319947659
1A65	A	211	-0.52195230017697	-1.30147339688121	-0.513406897842991	0.567921978889535	-0.575181529058731	0.794650551006158
1A65	A	212	-0.888585647370549	-0.800243703533175	-0.45060358361091	0.403301812893698	-0.66434041647148	1.21587886159419
1A65	A	213	-1.20609637800957	-0.59016949382113	-0.0936926819395025	-0.17522070021722	-0.264016710064596	0.120685254065302
1A65	A	214	0.253738472143671	-0.501717194995006	0.602873941182009	-0.956684095870512	-0.0326884988168528	-0.300543056522733
1A65	A	215	-1.38751513233039	-0.456262541431581	0.129477775199988	-0.482863684626539	-0.310234903061127	0.373422240418123
1A65	A	216	1.57669984980625	-0.668793759444352	0.00459515146208105	-0.34656991636883	-0.0747086091105227	-0.216297394405126
1A65	A	217	0.756128868724397	-0.785501653728821	-0.54967898230359	0.41074976873484	-0.352009745100154	0.289176578300516
1A65	A	218	-0.49560471493407	-0.988204838538689	-0.522253432085976	0.391967176395923	-0.287754093110295	0.0364395919476952
1A65	A	219	-0.463786656483957	-0.832184811442609	-0.734962304813748	0.861191225832478	-0.628739657907206	0.963141875241372
1A65	A	220	-1.21971673987242	-0.989433342689052	-0.655159288948458	0.700014757087981	-0.572951652936349	0.794650551006158
1A65	A	221	-1.03706992013774	-1.02505996304957	-0.882572056439648	1.28493977177037	-0.65600605611817	0.963141875241372
1A65	A	222	-0.17273515339819	-0.881324977457122	-1.02403714707805	1.50888104573626	-0.755793848489209	1.38437018582941
1A65	A	223	-1.30858401891204	-0.946435697426352	-1.16917468709193	1.76434222337922	-0.807475351677558	1.46861584794701
1A65	A	224	-0.704710762222003	-1.03857350870357	-1.06679075634015	1.44258273391427	-0.689224592282107	0.963141875241372
1A65	A	225	-0.128078229257681	-0.778130628826644	-0.832306012383551	0.956399013012634	-0.611276683868635	0.878896213123765
1A65	A	226	-0.128078229257681	-0.713019908857414	-0.683085168543363	0.642215034186832	-0.548523774604483	0.626159226770944
1A65	A	227	-0.478188514519272	-0.931693647621998	-0.590293779620123	0.64259877561765	-0.311864109125018	0.0364395919476952
1A65	A	228	1.09105579977821	-0.489432153491378	0.238940390800225	-0.453858059917318	-0.0230859798993276	-0.553280042875554
1A65	A	229	-0.711632585463782	-0.606140047775847	0.045521218329933	-0.400164968759473	-0.0930331765684837	-0.469034380757947
1A65	A	230	0.561871248713183	-0.773216612225193	-0.0720586229462918	-0.321143643490245	-0.0870772389437453	-0.469034380757947
1A65	A	231	1.11561710805549	-0.878867969156396	-0.0675954045607379	-0.333427244299838	0.00703677428735316	-0.637525704993161
1A65	A	232	-0.822046830401191	-0.966091763832158	-0.252790612508807	-0.148459339695538	-0.0582749744058703	-0.38478871864034
1A65	A	233	0.0661793907535332	-0.807614728435352	-0.288791612951711	-0.052026718645985	0.022995179470038	-0.637525704993161
1A65	A	234	0.147678277309962	-0.60736855192621	-0.413512052299094	0.35835424174393	-0.198475842142822	-0.300543056522733
1A65	A	235	-0.312288041337281	-1.00171838419268	-0.574054310649624	0.641434001181803	-0.439142713602189	0.373422240418123
1A65	A	236	0.00589254316384597	-0.964863259681795	-0.669350904698771	0.70875305111828	-0.426826457183281	0.289176578300516
1A65	A	237	-0.761201771259747	-1.09262769131953	-0.959389919270975	1.28662302866979	-0.728514071265878	1.13163319947659
1A65	A	238	0.152143969724013	-0.991890350989777	-1.07540531301101	1.52872093720003	-0.662733614312904	0.878896213123765
1A65	A	239	-0.442574617517216	-0.966091763832158	-1.22065786718003	1.8849932786614	-0.756037113714261	1.21587886159419
1A65	A	240	-0.846049927126714	-1.37886915835407	-1.25058484193743	1.96258824080747	-0.852719686943832	1.63710717218223
1A65	A	241	-1.37637322975733	-1.43906586172185	-1.19572743495764	1.85877114853509	-0.760220621212569	1.38437018582941
1A65	A	242	-1.3855167349751	-1.26461827237033	-1.19191482357059	1.93276527363153	-0.804341374071445	1.46861584794701
1A65	A	243	-0.847501277161281	-1.07665713736481	-1.04229051775789	1.58256466687471	-0.849724673684536	1.80559849641744
1A65	A	244	-1.01920715048154	-0.99311885514014	-0.944314163596461	1.3937770826143	-0.767529580387261	1.46861584794701
1A65	A	245	-0.560133970317106	-1.00294688834304	-0.817382692319869	1.10212226124199	-0.64917893833374	0.963141875241372
1A65	A	246	-0.690085619565987	-0.974691292884698	-0.531516980077607	0.496316815546347	-0.456042631574547	0.45766790253573
1A65	A	247	-0.448714944586536	-0.857983398600228	-0.30784594515498	0.229065984872006	-0.594106823238001	0.963141875241372
1A65	A	248	0.883401102524848	-0.571741931565688	0.345657377867012	-0.509809038894593	-0.117706737462934	-0.0478060701699118
1A65	A	249	-1.09277943300303	-0.407122375417068	0.399987587966762	-0.572193520938644	-0.0852172587723693	-0.132051732287519
1A65	A	250	-0.583132286249468	0.51916975395651	1.50035308092596	-1.41625993593045	0.559009608519759	-1.0587540155812
1A65	A	251	-0.207344269607085	0.267326403132129	1.67609884908061	-1.55163506904106	0.669352866609133	-1.1429996776988
1A65	A	252	2.42741425468295	-0.152822016291961	2.99679821752722	-1.97712596796417	1.09849285569156	-1.31149100193402
1A65	A	253	0.328538820079023	0.121134409238951	1.79589536034108	-1.54790231013164	0.641861709610959	-0.974508353463589
1A65	A	254	1.40923638427934	0.0965643262316946	1.2850972537859	-1.19290353526582	0.224933785924867	-0.553280042875554
1A65	A	255	-0.919063998096447	-0.443977499927953	0.488605616261749	-0.545948307626735	-0.116078095422742	-0.0478060701699118
1A65	A	256	-0.618857825561875	-1.07420012906409	-0.0614422545816727	-0.128602432886655	-0.325828501560795	0.373422240418123
1A65	A	257	-0.429065897964712	-0.871496944254219	-0.272160474974315	0.201112054319961	-0.25175404834317	-0.0478060701699118
1A65	A	258	-0.391665723997035	-1.08894217886844	-0.650278433545559	0.74573586095368	-0.712146277993267	1.3001245237118
1A65	A	259	-0.982811757307023	-0.967320267982521	-0.630216852148091	0.714455123692921	-0.756676967033507	1.63710717218223
1A65	A	260	-0.87284408161102	-1.06314359171082	-0.852535037651628	1.06898608834826	-0.744358063815566	1.3001245237118
1A65	A	261	0.522796440090237	-0.529972790453352	-0.634617594965028	0.573240205648701	-0.544057567009711	0.626159226770944
1A65	A	262	-0.133660344775245	-0.685992817549431	-0.738267822086218	0.80828106634502	-0.526645707138168	0.541913564653337
1A65	A	263	-0.344552669028798	-0.467319078784847	-0.353133099529685	-0.00911468425962394	-0.275477749361357	-0.132051732287519
1A65	A	264	2.43969490882159	0.424574934378572	-0.293317671357386	-0.0914326011098132	-0.178904038055676	-0.300543056522733
1A65	A	265	0.305093934905256	0.205901195613987	-0.430726504489233	0.241374253856059	-0.200399445513252	-0.216297394405126
1A65	A	266	2.31912121364221	0.606393548632271	0.382743967051574	-0.578120188919566	0.106013396535564	-0.637525704993161
1A65	A	267	1.79328593188772	0.326294602349545	1.44301693896954	-1.36224019271489	0.685760265157587	-1.1429996776988
1A65	A	268	0.251505625936645	0.143247483945482	1.04632250862408	-1.1250255741772	0.711428778966521	-1.22724533981641
1A65	A	269	0.789621561829779	0.161675046200925	-0.255838893690008	-0.0408548361653867	-0.238993907752385	-0.132051732287519
1A65	A	270	1.0988707615028	0.117448896787863	-0.144878224090422	-0.108127552590082	0.0268697904377894	-0.637525704993161
1A65	A	271	1.20828022564705	0.451602025686554	0.770506649315104	-1.08360728609775	0.615069811365876	-1.0587540155812
1A65	A	272	1.05756310667283	0.487228646047076	0.575541113286652	-0.900106429343424	0.231359499930165	-0.806017029228375
1A65	A	273	0.930290872872382	0.329980114800633	0.13210963011939	-0.503236075158138	-0.292619780522074	0.120685254065302
1A65	A	274	0.948153642528586	0.366835239311518	1.18812782616635	-1.25380955850396	0.22864791709786	-0.721771367110768
1A65	A	275	2.44192775502861	0.439316984182926	1.24629881969942	-1.2668474432865	0.256701193752077	-0.806017029228375
1A65	A	276	0.599829634232616	-0.0434851469096687	0.160769262121105	-0.349269442304284	-0.369179139252323	0.289176578300516
1A65	A	277	-0.277678925128386	-0.767074091473378	-0.41140495009591	0.316024024575162	-0.572374665815393	0.794650551006158
1A65	A	278	-0.610596294595881	-0.921865614419096	-0.736886979854111	0.811332639178821	-0.775014673223297	1.55286151006462
1A65	A	279	-0.927102244441738	-0.715476917158139	-0.68769833032014	0.739903382501293	-0.742031832154266	1.46861584794701
1A65	A	280	-1.07380024024331	-0.559456890062059	-0.644334290394264	0.673487943367449	-0.573937156893405	0.794650551006158
1A65	A	281	-0.884454881887552	-0.7068773881056	-0.375169952507188	0.317029738247541	-0.434645571150289	0.626159226770944
1A65	A	282	-0.513020915348869	-0.673707776045803	-0.335895349114389	0.242936045002142	-0.575373656609225	0.963141875241372
1A65	A	283	-0.505317595934631	-0.531201294603714	0.291641297972894	-0.278562706415673	-0.173203442327133	-0.0478060701699118
1A65	A	284	-1.34139569392428	-0.608597056076573	0.589433206395347	-0.631469510287233	0.152781300256015	-0.38478871864034
1A65	A	285	1.08547368426065	-0.240045810967722	2.00795545194621	-1.51266507307443	1.14318619942433	-1.31149100193402
1A65	A	286	0.986112028048018	0.070765739074075	4.16705907579969	-2.11604161433833	2.5912339298555	-1.73271931252205
1A65	A	287	-0.183899384433317	0.0240825813602873	2.27875943406113	-1.57453740878964	1.33461747513237	-1.39573666405162
1A65	A	288	1.7653753542999	0.264869394831403	4.32842100066988	-2.10487283232194	2.71887724281403	-1.81696497463966
1A65	A	289	2.44192775502861	0.719415930465652	2.85477062362069	-2.0060664848189	1.73206223275607	-1.56422798828684
1A65	A	290	1.47733819359362	0.465115571340545	2.52058899224551	-1.80617303042218	1.19521719956123	-1.31149100193402
1A65	A	291	0.895681756663488	0.049881168517907	1.33572385588595	-1.33267223229315	0.24479394254068	-0.721771367110768
1A65	A	292	-0.480533003036648	-0.741275504315759	0.6227569688292	-0.863580956116701	0.105987321525921	-0.553280042875554
1A65	A	293	0.944804373218047	-0.084025783871642	2.06018854276812	-1.71718867570786	0.789611844696558	-1.1429996776988
1A65	A	294	-0.218508500642212	-0.231446281915182	1.30129604437968	-1.33526658020862	0.365085859914631	-0.890262691345982
1A65	A	295	1.11673353115901	0.721872938766378	1.38568380646872	-1.40671680317158	0.68967325150666	-1.1429996776988
1A65	A	296	1.18148607116275	1.04619803446217	0.62727587440489	-0.922115552542105	0.323529331059323	-0.890262691345982
1A65	A	297	1.44384550048824	1.33366800564707	1.22453625561305	-1.26448504124771	1.40298180390758	-1.31149100193402
1A65	A	298	2.29344348226142	1.54619922365984	2.7509808878043	-1.95102871854934	9.458090524073	-2.15394762311009
1A65	A	299	2.42183213916538	0.880349974163183	3.20068949415061	-1.9359293644074	7.24838765221135	-2.06970196099248
1A65	A	300	0.626623788716921	0.329980114800633	1.21126182904301	-1.05237754252509	1.14326154134648	-1.31149100193402
1A65	A	301	2.4062022157162	-0.458719549732307	0.986170312036332	-1.08067872636193	0.701509541088988	-1.1429996776988
1A65	A	302	1.18930103288733	-0.241274315118085	0.278816059595627	-0.50122841457635	0.328991818949031	-0.974508353463589
1A65	A	303	0.604295326646667	-0.489432153491378	-0.207320876583261	0.0115829763948042	-0.109673547711067	-0.300543056522733
1A65	A	304	0.903496718388077	-0.268301406426067	0.0114524093298576	-0.311756429063481	0.301017611487992	-0.721771367110768
1A65	A	305	-0.712190797015539	-0.57297043571605	-0.517705804534679	0.306711659317756	-0.637014499234554	1.04738753735898
1A65	A	306	0.567453364230746	-0.415721904469607	-0.230092695276057	-0.129352249575991	-0.216858611475557	-0.0478060701699118
1A65	A	307	1.88259978016874	-0.322355589042032	0.0880641073298489	-0.553912799462374	-0.00926797515359088	-0.300543056522733
1A65	A	308	-0.746688270914082	-0.553314369310245	-0.511935517164663	0.247528095372615	-0.354501211246387	0.45766790253573
1A65	A	309	0.63443875044151	-0.348154176199652	-0.41518480791306	0.163968315274268	-0.254532380076617	0.0364395919476952
1A65	A	310	-0.716321562498536	-0.437834979176139	-0.534764838492693	0.473393898964409	-0.179240703936475	-0.132051732287519
1A65	A	311	0.913544526319691	-0.0729692465183765	0.0460250936059489	-0.363105056073762	0.38201738791314	-0.890262691345982
1A65	A	312	2.15500701742584	0.4368599758822	0.424093280374672	-0.867750910197201	0.643778600477357	-0.974508353463589
1A65	A	313	1.01737187494637	1.18993302005462	0.769207161616559	-1.17956745743646	1.43265754565607	-1.47998232616923
1A65	A	314	1.10891856943442	0.798040196088874	0.107555396828775	-0.41850354601643	0.424942243986168	-0.890262691345982
1A65	A	315	0.768409522863037	0.127276929990765	0.345219202384208	-0.665348427771691	0.398393133185859	-0.890262691345982
1A65	A	316	-0.29554169478459	-0.0643697174658366	-0.0890370896872231	-0.124725177110264	-0.189520152843355	-0.0478060701699118
1A65	A	317	-0.362638723305705	-0.0594557008643854	0.369974011427841	-0.640895818565248	-0.175527993314697	-0.0478060701699118
1A65	A	318	0.988344874255044	0.0461956560668183	0.974497573379081	-1.07962865690652	0.21802147156566	-0.721771367110768
1A65	A	319	2.44192775502861	0.350864685356802	1.94706441505826	-1.60557074398069	0.90783257310022	-1.31149100193402
1A65	A	320	1.07654229943255	0.655533714646785	1.49842072883927	-1.44024661003804	0.495654867628218	-0.890262691345982
1A65	A	321	2.41178433123377	0.83120980814867	1.81411752364623	-1.62368061750333	0.92872369973291	-1.31149100193402
1A65	A	322	2.43969490882159	0.565852911670298	1.12556978874642	-1.29952556209372	0.100598412913051	-0.553280042875554
1A65	A	323	0.967132835288302	0.347179172905713	1.19861502309128	-1.36779783496738	0.455066133623949	-1.0587540155812
1A65	A	324	1.07765872253606	0.406147372123129	1.62226038130182	-1.47119459149176	0.692411208088172	-1.1429996776988
1A65	A	325	-0.0912362668417611	-0.108595866878899	0.563463637436211	-0.709624354603585	0.154456984880524	-0.721771367110768
1A65	A	326	-0.691313684979851	0.151847012998022	1.22684361953814	-1.21355930070806	0.804189619574115	-1.31149100193402
1A65	A	327	2.4408113319251	0.278382940485394	0.372036416434858	-0.778324323537225	0.124200882316229	-0.721771367110768
1A65	A	328	0.878935410110797	0.234156791072332	0.292573079086823	-0.711662894023881	0.320618827250333	-0.974508353463589
1A65	A	329	0.657883635615277	0.359464214409341	0.0575529880849007	-0.544758350510999	0.0562053564298666	-0.469034380757947
1A65	A	330	0.832045639763262	0.758728063277263	0.12857645458143	-0.611761859059698	0.814406938589569	-1.1429996776988
1A65	A	331	0.788505138726266	0.560938895068846	-0.142988008755014	-0.300771293305614	-0.20427760590759	-0.0478060701699118
1A65	A	332	0.711471944583888	0.650619698045333	0.133326352288755	-0.649272979601407	0.252583503345618	-0.721771367110768
1A65	A	333	0.583083287679925	0.607622052782634	-0.281236978242352	-0.137467005208809	-0.452729289379903	0.626159226770944
1A65	A	334	2.41178433123377	1.06339709256725	0.123455206752551	-0.571796439587878	0.193348009938098	-0.721771367110768
1A65	A	335	-0.0197851882169469	2.11745365357856	0.452750923799414	-0.771067062132012	0.555527185402308	-1.0587540155812
1A65	A	336	1.17143826323113	2.80295896948102	1.9665271698001	-1.50002218684649	1.60727501869833	-1.56422798828684
1A65	A	337	0.991694143565582	2.52900254395011	3.50419760044529	-2.03415690829333	6.56648224451401	-2.40668460946291
1A65	A	338	1.06872733770796	1.81892714504039	2.19637031192486	-1.62485432101547	1.63710340309069	-1.47998232616923
1A65	A	339	0.818648562521109	1.31892595584272	0.54555383483198	-0.658384755895839	0.779557263100888	-1.22724533981641
1A65	A	340	-0.467470852725549	0.169046071103102	-0.351075142207296	0.154835720561284	-0.128956310931033	-0.300543056522733
1A65	A	341	0.780690177001677	0.0302251021121016	-0.440730014827045	0.221058372226433	-0.0293380466330803	-0.469034380757947
1A65	A	342	-0.118030421326066	-0.118423900081802	-0.422132755300408	0.14477982529413	-0.263009449688858	-0.0478060701699118
1A65	A	343	-1.26437366401293	0.0253110855106504	0.438155370145315	-0.833713183409923	0.24592015951534	-0.890262691345982
1A65	A	344	-0.304473079612692	0.488457150197439	1.06427013553393	-1.20039961885518	0.717164944105962	-1.22724533981641
1A65	A	345	0.314025319733358	0.513027233204696	0.248199810311836	-0.595160088682621	0.155683472276962	-0.637525704993161
1A65	A	346	-0.262049001679208	0.309095544244465	-0.220246424058764	-0.0565680414875123	-0.048843196573799	-0.38478871864034
1A65	A	347	-0.110215459601478	0.177645600155642	-0.5268536413399	0.328052790486093	-0.225943481768736	0.0364395919476952
1A65	A	348	1.09998718460632	0.917205098674068	-0.0878324923285473	-0.397800602597976	-0.0869553556786953	-0.300543056522733
1A65	A	349	0.915777372526717	0.853322882855201	-0.266836561269645	-0.126301319202139	-0.225786595040591	-0.132051732287519
1A65	A	350	-0.824837888159973	0.887720999065361	-0.0464993224242669	-0.397684662726085	0.127521461525002	-0.637525704993161
1A65	A	351	0.191218778346958	1.02777047220672	0.478247546776711	-0.930391448663474	0.858102866946984	-1.1429996776988
1A65	A	352	-0.176084422708728	0.487228646047076	0.0900684339222268	-0.480672179542406	-0.0889489368541026	-0.300543056522733
1A65	A	353	-1.04510816648303	0.0683087307733493	-0.632531082581252	0.66852952693927	-0.544352869780217	0.710404888888551
1A65	A	354	-0.708394958463595	-0.399751350514891	-0.659915242568091	0.636427382119858	-0.642272798504851	1.04738753735898
1A65	A	355	-1.0291433161028	-0.302699522636227	-0.606378401690164	0.574812936910742	-0.740970905264312	1.55286151006462
1A65	A	356	0.0460837748903041	0.0388246311646415	-0.102041576653845	-0.095454949898116	-0.411624661430395	0.373422240418123
1A65	A	357	-0.636050741355971	0.0695372349237124	0.060250741182202	-0.30677729833838	-0.135722894920067	-0.216297394405126
1A65	A	358	-0.437550713551408	0.600251027880457	-0.0292013945153154	-0.185061739132013	-0.4354294828708	0.45766790253573
1A65	A	359	0.132048353860784	1.43931936257827	0.505148771445408	-0.803332166461863	-0.100729285179517	-0.300543056522733
1A65	A	360	-0.583243928559819	1.42703432107465	1.93745289111662	-1.43128589426842	1.12356883739262	-1.56422798828684
1A65	A	361	-0.932684359959302	1.28944185623401	2.7730083204252	-1.69101958249908	1.12541895154957	-1.47998232616923
1A65	A	362	0.449112515258398	1.69484822585374	1.07287349075701	-1.08938268313239	0.339927173717008	-0.890262691345982
1A65	A	363	2.44192775502861	2.03514387550425	1.62066357764459	-1.52611073865785	0.409444107883802	-0.890262691345982
1A65	A	364	0.968249258391815	1.62605199343342	1.00536491664787	-1.180352288092	0.168019972133494	-0.637525704993161
1A65	A	365	0.40892128353194	1.63588002663633	0.435730908740431	-0.677388666880541	0.168935713984766	-0.721771367110768
1A65	A	366	1.0631452221904	1.85086825294982	1.83853074367881	-1.56921362566244	1.16816416620959	-1.47998232616923
1A65	A	367	0.491536593191881	1.48231700784097	1.48954651602218	-1.3844100192527	0.668414275036327	-1.1429996776988
1A65	A	368	-0.0309494192520741	0.91351958622298	0.227950896698852	-0.523785812309333	-0.148830309838185	-0.216297394405126
1A65	A	369	0.0896242759273003	1.025313463906	0.0520222456040814	-0.378663873737782	-0.0818863939668921	-0.300543056522733
1A65	A	370	-0.120263267533092	0.664133243699325	-0.00476467892683676	-0.320891944688603	-0.0742893394075684	-0.38478871864034
1A65	A	371	1.17813680185221	0.543739836963767	0.855139115608838	-1.06611680504159	0.29560039876358	-0.890262691345982
1A65	A	372	-0.0968183823593248	-0.0299716012556776	0.742498000982383	-0.93610771751628	0.397451464519101	-0.890262691345982
1A65	A	373	-0.329034387889972	0.375434768364058	-0.280131473925269	0.0846236111388074	-0.229079774239105	0.0364395919476952
1A65	A	374	0.0739943524781221	0.202215683162898	-0.43573875560635	0.216275755335374	-0.488508518406923	0.710404888888551
1A65	A	375	1.13906199322926	0.0879647971791547	-0.305449680434562	-0.084174031024639	-0.363221968699872	0.204930916182909
1A65	A	376	0.977180643219917	0.284525461237209	-0.174125231892836	-0.20860074747773	-0.289014386588176	0.204930916182909
1A65	A	377	-0.150406691327936	-0.166335561945952	-0.195179693145294	-0.155610884581119	-0.20945803182048	0.0364395919476952
1A65	A	378	1.02072114425691	-0.171249578547403	0.468826560171501	-0.822836701223733	0.164859856486296	-0.637525704993161
1A65	A	379	1.18371891736977	-0.334640630545661	0.547661909880042	-0.796590152513075	0.738595323101695	-1.22724533981641
1A65	A	380	-0.227439885470314	0.0818222764273405	0.701756578542385	-0.95185875611033	0.799339686312373	-1.22724533981641
1A65	A	381	0.813066447003546	-0.0520846759622086	0.68571839672844	-0.762694116072812	0.599208954543146	-1.0587540155812
1A65	A	382	-0.256466886161644	-0.285500464531147	-0.0380036305760602	-0.209190862674953	0.0114691332176033	-0.300543056522733
1A65	A	383	-0.376594012099614	-0.435377970875413	-0.429315637784434	0.249454698136133	-0.355703802489552	0.289176578300516
1A65	A	384	-0.816911284125032	-0.372724259206908	-0.489052831372989	0.326744958913375	-0.298396252642555	0.0364395919476952
1A65	A	385	0.197917316968035	-0.0287430971053145	-0.595238294911512	0.397979289703703	-0.487571804598943	0.626159226770944
1A65	A	386	-0.399257401100922	-0.279357943779333	-0.489914674021932	0.212472006394898	-0.179171597978499	0.204930916182909
1A65	A	387	0.243690664212056	-0.0582271967140228	-0.575805409076425	0.309143959294974	-0.534715866354601	0.710404888888551
1A65	A	388	-0.613052425423609	-0.0459421552103943	-0.302781758642277	-0.112975604332994	-0.117229183032215	-0.216297394405126
1A65	A	389	-0.354600476960413	0.355778701958253	-0.399967736234242	0.0904034603857088	-0.162298017655504	-0.216297394405126
1A65	A	390	1.05533026046581	0.880349974163183	0.40186711511741	-0.747389857698511	0.353754639586155	-0.890262691345982
1A65	A	391	0.177821701104805	0.639563160692068	0.0827442473541596	-0.627074695825233	0.115616928874168	-0.469034380757947
1A65	A	392	1.04863172184473	1.10393772952922	0.491867276796128	-0.951339951147323	0.467285372945202	-1.0587540155812
1A65	A	393	0.424551206981118	0.520398258106873	0.082125410358696	-0.577164941450156	-0.251927891224879	-0.132051732287519
1A65	A	394	0.140979738688886	0.569538424121386	-0.405474732721289	0.239642777429687	-0.241929744548717	-0.132051732287519
1A65	A	395	0.12646623834322	0.0597092017208095	-0.65306351026009	0.548630156009932	-0.319066990866387	0.120685254065302
1A65	A	396	-1.39067460971333	-0.768302595623741	-0.878533918244051	0.998742324211915	-0.570335656237644	0.794650551006158
1A65	A	397	-1.38937955891325	-0.539800823656254	-1.13055385111838	1.60622770821855	-0.707436663601066	1.13163319947659
1A65	A	398	-0.359512738615869	-0.657737222091086	-1.14044613588978	1.63412361651108	-0.785916067538378	1.38437018582941
1A65	A	399	-1.39067460971333	-0.805157720134626	-1.16220571148142	1.73862060417868	-0.750264163423292	1.21587886159419
1A65	A	400	-1.16590514628311	-0.537343815355528	-1.08593788144026	1.5038709055334	-0.77388476279588	1.3001245237118
1A65	A	401	-1.39098720818231	-0.644223676437095	-1.0941863147209	1.50533834238368	-0.742715450619268	1.13163319947659
1A65	A	402	-1.38836361388906	-0.752332041669025	-0.99484348711195	1.25220231523445	-0.671695865169413	0.878896213123765
1A65	A	403	-1.13821785331599	-0.774445116375555	-0.79303975059631	0.984704513227839	-0.518038928789279	0.541913564653337
1A65	A	404	0.364264359391431	-1.06928611246264	-0.861995242314873	1.11276248992548	-0.626434403818642	0.878896213123765
1A65	A	405	-1.20475667028535	-1.18722251089747	-0.788464730145094	1.12350800349384	-0.644311085343257	1.04738753735898
1A65	A	406	-0.372574888926968	-0.967320267982521	-0.840410506994887	1.0569783203264	-0.657353454822968	1.13163319947659
1A65	A	407	-0.646098549287585	-0.909580572915467	-0.890166702259941	1.04789120309069	-0.808511378628035	1.72135283429983
1A65	A	408	-0.489129460933696	-0.716705421308502	-0.584888352908612	0.503520222495861	-0.599496117669073	0.963141875241372
1A65	A	409	-0.00527168787128129	-0.446434508228678	-0.520305519568917	0.342623897497543	-0.464470282503829	0.541913564653337
1A65	A	410	-0.663068180460979	-0.365353234304732	-0.650296561899659	0.485585570402404	-0.436294630506225	0.45766790253573
1A65	A	411	-0.685508284841585	-0.189677140802846	-0.520886525889272	0.282032838392563	-0.341134214160975	0.204930916182909
1A65	A	412	-0.164920191673601	0.705902384811661	0.299834899926729	-0.773911838480351	0.344112762131885	-0.890262691345982
1A65	A	413	0.145445431102937	0.893863519817174	0.496809307302544	-0.827681560051397	0.35194497830594	-0.974508353463589
1A65	A	414	0.465858861811088	1.15553490384446	1.47410802913072	-1.45862055103219	0.940523225930556	-1.31149100193402
1A65	A	415	2.38610659985298	1.14202135819047	1.45577269290417	-1.39782730587681	0.832489370831179	-1.22724533981641
1A65	A	416	1.02407041356745	0.538825820362315	0.513879676729271	-0.800241625011499	-0.0866303934441843	-0.300543056522733
1A65	A	417	-0.308938772026742	-0.0582271967140228	0.180576333441473	-0.563754667863028	-0.0740630393272396	-0.38478871864034
1A65	A	418	1.01402260563584	-0.0655982216161997	0.181858256894983	-0.511217701529508	-0.0795353685750977	-0.300543056522733
1A65	A	419	0.93364014218292	-0.165107057795589	1.0979771198715	-1.08324563683953	0.382299462579142	-0.890262691345982
1A65	A	420	-0.48678497241632	0.0621662100215351	0.22051060386965	-0.383715776811936	-0.0625214385152718	-0.38478871864034
1A65	A	421	-1.35970503282188	-0.458719549732307	-0.457825874416583	0.462091324750765	-0.450533300765332	0.373422240418123
1A65	A	422	-0.0845377282206847	-0.961177747230706	-0.763486875909216	0.946740078022592	-0.664498156300179	1.13163319947659
1A65	A	423	-0.163803768570088	-0.500488690844643	-0.792891727820525	1.13557384884082	-0.590531911576548	0.963141875241372
1A65	A	424	-1.35607665773547	-0.627024618332015	-0.98693547039855	1.48646039865311	-0.804554744550761	1.63710717218223
1A65	A	425	-1.3890781246753	-0.774445116375555	-1.14346430309739	1.66157385502403	-0.755089179893756	1.13163319947659
1A65	A	426	-0.998106753825147	-0.907123564614742	-1.18743700658736	1.7497094723542	-0.788964469052866	1.38437018582941
1A65	A	427	-0.492255445623532	-1.10982674942461	-1.03816280611829	1.35680968898922	-0.823473506315113	1.72135283429983
1A65	A	428	-0.0979348054628374	-0.75478904996975	-0.937636145305706	1.16987480942637	-0.591987851230084	0.878896213123765
1A65	A	429	-0.36922561961643	-0.684764313399069	-0.798062483244724	0.8873261513667	-0.529992867432204	0.710404888888551
1A65	A	430	-0.285493886852975	-0.179849107599943	-0.524355594410653	0.335109724424135	-0.25751115029907	-0.0478060701699118
1A65	A	431	1.04528245253419	0.160446542050562	0.117188199576116	-0.482605419655712	0.646798881141801	-1.22724533981641
1A65	A	432	0.813066447003546	0.353321693657527	0.915785385987789	-1.08856931080248	0.989069148477195	-1.31149100193402
1A65	A	433	-0.410644916756752	0.118677400938226	1.69729926328946	-1.44786674807485	1.62669009269398	-1.47998232616923
1A65	A	434	-0.992971207548989	-0.084025783871642	-0.0262490566369224	-0.335728829373037	0.21107598429621	-0.637525704993161
1A65	A	435	-0.348013580649688	0.23784230352342	-0.220940117990654	-0.169457468266529	-0.145329795573889	-0.216297394405126
1A65	A	436	-0.119146844429579	-0.73758999186467	-0.728979399029299	0.639668347947504	-0.549246009036304	0.794650551006158
1A65	A	437	-1.09277943300303	-0.628253122482378	-0.70611145009731	0.592392053625194	-0.65646939824863	1.3001245237118
1A65	A	438	-0.679144673151562	-0.678621792647254	-0.866221436703693	0.95217249122446	-0.787895942616092	1.63710717218223
1A65	A	439	-1.35934777742876	-0.909580572915467	-0.717058474543306	0.746677109731187	-0.651899754974386	1.13163319947659
1A65	A	440	-1.14290683035075	-0.65528021379036	-0.509596664663925	0.547254499215646	-0.534288771312743	0.878896213123765
1A65	A	441	1.16139045529952	-0.61596808097875	-0.17970370089933	0.0367209871481975	-0.0821764955797476	-0.216297394405126
1A65	A	442	-1.02467762368875	-1.0176889381474	-0.298591825030875	0.163036140063146	-0.29493849475583	0.204930916182909
1A65	A	443	-0.839574673126341	-0.58156996476859	-0.051681199316262	-0.380966386767965	-0.0832123976594509	-0.38478871864034
1A65	A	444	-1.3909202227961	-0.667565255293989	-0.390350985811232	0.162997880878147	-0.389218843213519	0.289176578300516
1A65	A	445	-0.801281360675854	-0.582798468918953	-0.489704363852825	0.315614837783617	-0.379315429823234	0.204930916182909
1A65	A	446	-1.38836361388906	-0.671250767745077	-0.748123540058455	0.761932115135427	-0.790556889722193	1.63710717218223
1A65	A	447	-0.934917206166327	-0.744961016766847	-0.892640338563882	1.08171695821303	-0.861579844761293	1.97408982065266
1A65	A	448	-1.37017708153283	-0.860440406900954	-0.970103104114817	1.30331475607849	-0.776352011798495	1.38437018582941
1A65	A	449	-0.509113434486574	-0.946435697426352	-1.03400233913948	1.3945104206647	-0.774939347404783	1.38437018582941
1A65	A	450	-0.612382571561501	-0.850612373698051	-1.02320520464697	1.36797728520656	-0.738762657697958	1.21587886159419
1A65	A	451	-1.39098720818231	-0.622110601730564	-1.04025998716857	1.50030982342243	-0.60327923898741	0.878896213123765
1A65	A	452	-1.37943222906095	-0.609825560226936	-1.09003175877313	1.5482379230209	-0.656696988983036	0.963141875241372
1A65	A	453	-1.39067460971333	-0.996804367591229	-1.11966475747413	1.64245976485696	-0.727800823976345	1.04738753735898
1A65	A	454	-1.09043494448565	-0.670022263594715	-1.0286696752374	1.41997460548167	-0.601136692618169	0.794650551006158
1A65	A	455	-0.985602815065805	0.304181527643014	-0.987526084882609	1.26220095997726	-0.551424144897792	0.541913564653337
1A65	A	456	-0.41578046303291	0.414746901175669	-0.626228748691437	0.505996438667846	-0.420131198580943	0.289176578300516
1A65	A	457	-1.39098720818231	0.153075517148385	-0.762235330953485	0.769550549446152	-0.391366579696031	0.289176578300516
1A65	A	458	-0.536465800522636	0.424574934378572	-0.939043046065973	1.16346336509523	-0.572314482363321	0.710404888888551
1A65	A	459	0.184520239725882	1.31155493094054	-0.580988761148389	0.369207560621774	-0.0540061931402214	-0.469034380757947
1A65	A	460	-0.250884770644081	0.99582936429729	-0.290733518356799	0.0448664117608059	0.107608659770032	-0.637525704993161
1A65	A	461	-1.34927764103508	0.452830529836917	-0.680703458492446	0.659638120784831	-0.33174263823804	0.120685254065302
1A65	A	462	-0.733179551361578	0.0977928303820576	-0.837346941672279	0.954542754647701	-0.556357581427673	0.710404888888551
1A65	A	463	-0.773035856156982	-0.0692837340672883	-0.881986419459781	1.11807842779755	-0.662741862882743	1.13163319947659
1A65	A	464	-0.168269460984139	-0.183534620051032	-0.746593316761924	0.839174575986291	-0.684961050085743	1.21587886159419
1A65	A	465	-0.80440734536569	-0.361667721853643	-0.85432714252772	1.01125145618745	-0.658658372422617	1.13163319947659
1A65	A	466	0.484838054570805	-0.808843232585715	-0.802689353504165	0.884994556271479	-0.709580011901835	1.21587886159419
1A65	A	467	-0.424935132481715	-1.10982674942461	-0.727503515969997	0.719785333207867	-0.575107678967985	0.794650551006158
1A65	A	468	-1.10550665638307	-0.81989976993898	-0.669254836968533	0.62793444785157	-0.598477929548885	0.878896213123765
1A65	A	469	-0.301123810302154	-0.547171848558431	-0.132242096778594	-0.0504608000856377	-0.24460176624337	-0.0478060701699118
1A65	A	470	0.489303746984856	-0.311299051688767	0.0216862100475517	-0.312463614919893	-0.278843841656732	0.120685254065302
1A65	A	471	2.00763916776216	-0.532429798754077	1.41734727508909	-1.32219367472772	0.341085998145401	-0.890262691345982
1A65	A	472	2.43299637020051	-0.582798468918953	0.775641595426147	-0.964980127745726	0.108200130658421	-0.637525704993161
1A65	A	473	0.368730051805481	-0.673707776045803	-0.128764444576884	-0.0771708256386757	-0.321548310298828	0.120685254065302
1A65	A	474	1.08882295357119	-0.0299716012556776	0.520505412581562	-0.885726739563053	0.0880866382464082	-0.637525704993161
1A65	A	475	2.44192775502861	-0.285500464531147	1.69530266722145	-1.46615757817113	1.27786481632934	-1.56422798828684
1A65	A	476	1.61019254291163	-0.291642985282961	0.44915455303086	-0.764882954293419	0.530171344240535	-1.22724533981641
1A65	A	477	0.148794700413475	0.481086125295262	-0.00618083862031543	-0.249610524952363	-0.19605579829938	-0.216297394405126
1A65	A	478	2.04783039948862	1.51180110744968	0.852967413033141	-1.02697620979328	0.172774136434903	-0.806017029228375
1A65	A	479	1.07989156874309	1.29435587283546	0.316406555429167	-0.599575211718508	-0.0996158436122254	-0.38478871864034
1A65	A	480	-0.375924158237506	1.15676340799482	0.863438637082515	-1.15973469092664	0.575066112042778	-1.31149100193402
1A65	A	481	2.4408113319251	1.15184939139337	1.81085212620029	-1.54861647225027	1.26600515369254	-1.64847365040444
1A65	A	482	0.3966406293933	1.02162795145491	0.683628355687237	-1.01493435919233	0.368627209371201	-1.0587540155812
1A65	A	483	-0.119146844429579	0.514255737355058	-0.120532170726333	-0.216872628792135	-0.345884349124301	0.0364395919476952
1A65	A	484	2.19408182604879	1.15799191214518	0.274392490110264	-0.699388890376647	-0.0367347573237721	-0.469034380757947
1A65	A	485	2.17845190259961	1.45651842068335	0.734630975578699	-0.920974167147736	0.543148353992525	-1.1429996776988
1A65	A	486	-0.257583309265157	0.793126179487422	-0.142610943724024	-0.114661402013602	-0.355969294882862	0.120685254065302
1A65	A	487	-1.37790272940914	1.16290592874664	0.120368777739511	-0.34203985630821	-0.0184722256793662	-0.469034380757947
1A65	A	488	0.469208131121627	2.1887068942996	1.39954305615448	-1.22114336927434	1.00403970540049	-1.47998232616923
1A65	A	489	0.618808826992332	1.89632290651325	0.887090032705489	-1.028893584351	0.536556952859982	-1.0587540155812
1A65	A	490	-0.440453413620541	1.79927107863458	0.377006673901441	-0.483611959746003	0.0898506633100183	-0.38478871864034
1A65	A	491	0.705889829066324	2.78453140722558	1.24701679032213	-1.26906695078511	1.07385649533711	-1.31149100193402
1A65	A	492	0.85549052493703	3.40001198655736	3.06151088062321	-1.7692153732629	2.84011878242149	-1.73271931252205
1A65	A	493	0.592014672508026	3.23416392625838	2.41720806756155	-1.41972889045292	2.24976493555731	-1.47998232616923
1A65	A	494	2.42629783157943	3.41598254051208	3.9191422247049	-1.97931011988838	4.2190669784481	-1.98545629887487
1A65	A	495	2.39168871537054	4.00812154098696	2.77721031173385	-1.92174583577629	5.33063264418193	-2.06970196099248
1A65	A	496	2.38052448433541	4.2415373295559	3.18182242136504	-1.88257024796645	3.28862229844839	-1.81696497463966
1A65	A	497	0.430133322498681	3.62728525437448	1.2733706098873	-1.21314247007511	0.766885610436024	-0.890262691345982
1A65	A	498	0.54847417147103	3.36929938279829	0.778471500416971	-0.831192111689628	0.513300801863408	-0.637525704993161
1A65	A	499	1.03635106770609	3.67273990793791	1.53984823153924	-1.24140774586468	2.65954761589396	-1.56422798828684
1A65	A	500	1.59121335015192	3.67888242868972	0.749512221824436	-0.920606703490451	1.07792408677306	-1.22724533981641
1A65	A	501	-0.115797575119041	4.15677054318087	1.56392113563894	-1.3207675862276	1.77906526682887	-1.47998232616923
1A65	A	502	0.270484818696362	4.5425208463948	1.61974073585519	-1.39725453523454	2.21053798353918	-1.81696497463966
1A65	A	503	-0.216275654435186	4.786993172317	2.15597384827187	-1.63672950374862	1.83123082317355	-1.81696497463966
1A65	A	504	0.570802633541285	5.04866455634428	3.87132950627535	-2.27695162988564	3.41504678572478	-2.15394762311009
1A8H	A	1	-0.0133042631128156	4.07177179894914	3.28583782512915	-2.04261720656262	1.79244417299193	-1.72332397075626
1A8H	A	2	0.517849523566363	3.02823943260032	2.44866242291093	-1.6793237965451	2.1522311517461	-1.89960506432789
1A8H	A	3	1.02163187555595	0.64319922562534	1.08815024477906	-0.776642617733969	1.10101463298526	-1.45890233039882
1A8H	A	4	0.366196980015902	-0.127085921572903	0.171022622907123	0.0293328736769147	-0.0716894161354047	-0.489356315754847
1A8H	A	5	0.0762077260072132	-1.13847155625695	-0.554597734416217	0.849961631542342	-0.465407008035494	0.480189698889122
1A8H	A	6	-0.933768623298658	-1.40677312438218	-0.933771477497219	1.44416837786953	-0.612552433590911	1.00903297960401
1A8H	A	7	-0.29093938308593	-1.29055032528646	-1.14004701641666	1.87182798884988	-0.726194071363629	1.89043844746217
1A8H	A	8	-0.91167913573565	-1.46859376219906	-1.22510444655872	2.03609068592684	-0.719316880858667	1.62601680710472
1A8H	A	9	-0.968411982393625	-1.16938187516539	-1.20962299927439	2.02856499947914	-0.738701499671419	1.89043844746217
1A8H	A	10	-0.912492881091286	-1.49703125559482	-1.05914163330538	1.63424083794748	-0.73119196510927	1.80229790067635
1A8H	A	11	-0.989628543120587	-1.16938187516539	-1.0825583531989	1.73243063452987	-0.694385884756537	1.36159516674728
1A8H	A	12	-0.702176695084475	-1.054395488826	-0.909231425709726	1.31405881028813	-0.641920132360565	1.18531407317565
1A8H	A	13	-0.981986734462654	-0.221053291054551	-0.799698554864894	0.884599611099551	-0.502662424233621	0.215768058531676
1A8H	A	14	-0.724073842836151	0.128851518988953	-0.797468133292534	0.927814632393744	-0.523746270832085	0.568330245674938
1A8H	A	15	-0.93663892509854	0.491120456595831	-0.307499842695493	0.034035955071497	-0.262875826337956	-0.224934675397401
1A8H	A	16	-0.343610900650773	0.607343255691553	-0.250151063876137	-0.0127654153144554	-0.0983399390468253	-0.665637409326478
1A8H	A	17	0.162760641106745	0.764367675746411	-0.0169732725781455	-0.321578053216601	-0.00693983501340623	-0.841918502898108
1A8H	A	18	-0.810996642188246	0.261147683917062	-0.525883249052093	0.420892669216149	-0.368970858622165	0.0394869649600453
1A8H	A	19	-0.963248398227858	0.348932989617022	-0.583138144908553	0.494007711974815	-0.305652033428191	-0.0486535818257701
1A8H	A	20	-0.864407928258213	0.203036284369201	-0.838883552068953	0.963624045018714	-0.504991214560947	0.832751886032384
1A8H	A	21	-0.982933638149213	-0.102357666446154	-0.926275045749244	1.05174614614394	-0.570955975652769	1.18531407317565
1A8H	A	22	-0.846505530434207	-0.423824983093896	-0.974196831627042	1.36609068810293	-0.596372133837042	0.920892432818199
1A8H	A	23	-0.686567579626354	-0.647615691990977	-1.05239668553548	1.56677368473532	-0.64813296334918	1.44973571353309
1A8H	A	24	-0.933080638588893	-1.02101234440489	-1.09913676338471	1.71156878075125	-0.689826506696805	1.80229790067635
1A8H	A	25	-0.820465679053835	-0.892425417745796	-1.17013256193124	1.92325600086146	-0.67845629420376	1.53787626031891
1A8H	A	26	-0.786510304668634	-0.990102025496456	-1.16916955423593	2.00941965595286	-0.697854167606582	1.62601680710472
1A8H	A	27	-0.487569851747943	-1.33011553348926	-1.13124551513952	2.00217557022296	-0.700213037946908	1.80229790067635
1A8H	A	28	-0.708168819975981	-1.45993887290469	-1.17350070701804	2.01057074063063	-0.727040660111227	2.0667195410338
1A8H	A	29	-0.491934485928176	-1.13847155625695	-1.1427322030531	2.13427253312456	-0.704588359370132	1.71415735389054
1A8H	A	30	-0.988126813055185	-1.2027650195865	-1.13760284260061	1.97892364558426	-0.67872592012735	1.62601680710472
1A8H	A	31	-0.0599096789356404	-1.2027650195865	-1.03181872733286	1.99405816745753	-0.704837361651022	1.89043844746217
1A8H	A	32	0.399486562746491	-1.06305037812037	-1.06109901252239	1.73186185964928	-0.707143599706267	1.97857899424798
1A8H	A	33	-0.666667806838513	-0.987629199983781	-0.888636232878912	1.67971288072189	-0.605576661531936	1.18531407317565
1A8H	A	34	-0.943992224039475	-1.39688182233148	-0.820176715935116	1.39547167743895	-0.517467356241374	0.832751886032384
1A8H	A	35	0.255231704247271	-1.15578133484568	-0.817078742362592	1.43925158482961	-0.623785196406652	1.36159516674728
1A8H	A	36	-0.380451372205958	-1.04326777401897	-0.62867854883589	1.11544002415834	-0.467906666827398	0.568330245674938
1A8H	A	37	-0.610223469897536	-0.981447136202094	-0.423221719510746	0.669860564117302	-0.267983194158592	-0.136794128611585
1A8H	A	38	0.329948323264815	-1.22007479817523	-0.275303536225182	0.672622350764434	-0.384575842248851	0.215768058531676
1A8H	A	39	0.991301366845854	-1.32393346970757	-0.143262463972193	0.25776403420997	-0.253150125674486	-0.224934675397401
1A8H	A	40	-0.84354645641371	-0.620414611351553	1.04246970328601	-0.480192521142943	0.513901751770453	-1.19448069004137
1A8H	A	41	1.05418168978141	-0.568485275585379	0.234477708838404	0.178056435161998	0.196589422403576	-0.841918502898108
1A8H	A	42	-0.285834980400573	-1.07541450568374	0.171179232886962	-0.27227110220812	-0.0361793067379401	-0.665637409326478
1A8H	A	43	-0.733690833402766	-0.977737897933081	-0.451969796112914	0.66027500634172	-0.38033690463864	0.127627511745861
1A8H	A	44	1.02237164406107	-1.22749327471325	-0.741340764887076	0.871649182710953	-0.557882876784996	0.832751886032384
1A8H	A	45	-0.508949161546033	-1.0939606970288	-1.03968717288877	1.59317323718233	-0.615933731569481	1.00903297960401
1A8H	A	46	-0.59779535901145	-1.48590354078778	-1.07201882423371	1.66814402745981	-0.660396777491817	1.27345461996146
1A8H	A	47	-0.968271426377651	-1.00988462959786	-1.07064378144926	1.70735308052256	-0.679354849297085	1.44973571353309
1A8H	A	48	-0.982933638149213	-1.32887912073292	-1.04025100951469	1.66050201835026	-0.680924899126659	1.71415735389054
1A8H	A	49	-0.751445277525747	-1.37957204374276	-1.02993008253473	1.59737538580747	-0.622763854808098	1.18531407317565
1A8H	A	50	-0.988126813055185	-1.52794157450326	-0.938574482619965	1.45632047250235	-0.649314656492405	1.27345461996146
1A8H	A	51	-0.973094717031061	-1.31775140592589	-0.723952271191954	0.974868646234028	-0.640708571448647	1.36159516674728
1A8H	A	52	-0.977525930376755	-1.01977593164856	-0.638103147511995	0.806958394170988	-0.619838353544953	1.44973571353309
1A8H	A	53	-0.961569123721226	-0.690890138462789	-0.598817860157981	0.580905528295256	-0.536460519912159	0.920892432818199
1A8H	A	54	-0.675027190946417	-0.251963609962988	-0.418574253666129	0.142243566318466	-0.294020199360349	0.215768058531676
1A8H	A	55	-0.971933280478016	-0.375604885596734	-0.328110320411403	-0.206709606033023	-0.145648910143543	-0.313075222183216
1A8H	A	56	-0.714456852269537	-0.842968907492297	-0.423109190943059	0.239478377055128	-0.426293136876744	0.568330245674938
1A8H	A	57	-0.234495046144953	-0.92457214941057	-0.305811896028878	0.0109525411390224	-0.197195772516757	-0.136794128611585
1A8H	A	58	0.494176931402389	-0.594449943468466	0.335602989457158	-0.684300347318444	0.350835438626862	-0.753777956112293
1A8H	A	59	-0.272075286205262	-0.430007046875583	0.151051808000375	-0.67536506163437	0.15157561636708	-0.753777956112293
1A8H	A	60	-0.979456726175129	-0.404042378992496	0.202477908824831	-0.440282295756774	0.264930300842566	-0.841918502898108
1A8H	A	61	2.26740203818511	-0.171596780801052	1.09060504742273	-1.22393484052764	1.14471115284597	-1.54704287718463
1A8H	A	62	0.881815628087472	0.301949304876198	1.79197110712107	-1.73186627817737	3.38578312155275	-1.98774561111371
1A8H	A	63	0.992780903856103	0.640726400112664	1.85456909597747	-1.82205213336543	1.70096864128841	-1.63518342397045
1A8H	A	64	-0.464415097537556	0.635780749087315	2.96950466669185	-2.0908076524902	3.58533411021534	-1.98774561111371
1A8H	A	65	0.999438820402221	0.52574001377328	1.64016806662358	-1.55408099392524	1.55703498249947	-1.72332397075626
1A8H	A	66	0.414281932848975	0.282166700774799	1.27447584403853	-1.42796524723451	0.777304059050201	-1.45890233039882
1A8H	A	67	-0.641071816561216	-0.0195180117715432	0.0810543890789974	-0.519899123930766	-0.100566739886753	-0.489356315754847
1A8H	A	68	0.452010126610309	0.157289012384715	0.150337822356774	-0.752063068591057	-0.184908886574294	-0.313075222183216
1A8H	A	69	0.929900580920545	-0.515319527062868	0.728354041965009	-1.05690436370327	0.308522397547004	-1.01819959646974
1A8H	A	70	0.0310818471946368	-0.589504292443117	0.128267286324509	-0.365603391459342	-0.0700711993350284	-0.313075222183216
1A8H	A	71	-0.532843684261544	-0.617941785838878	-0.286241635166108	0.252239441679558	-0.422413654882673	0.480189698889122
1A8H	A	72	-0.841253174047825	-0.292765230922124	0.00204011225677569	-0.424250945054711	-0.149682600283855	-0.489356315754847
1A8H	A	73	2.47897583065063	-0.274219039577062	0.705169183118845	-0.784674521871763	0.233461531094312	-0.930059049683924
1A8H	A	74	-0.264751578004533	-0.467099429565707	-0.142632523662649	-0.0823467996791596	-0.179530432565779	-0.224934675397401
1A8H	A	75	-0.379637626850322	-0.702017853269826	-0.41146050542003	0.530102695946148	-0.351052587746362	0.0394869649600453
1A8H	A	76	1.01941257004057	-0.974028659664069	0.0174369828908984	-0.114378021216869	-0.0734321190707616	-0.577496862540662
1A8H	A	77	1.00461719993809	-0.695835789488139	-0.151992598229519	-0.0362572958139733	-0.144935630994192	-0.577496862540662
1A8H	A	78	-0.543644304436358	-0.530156480138918	-0.640369541180817	0.771624856077716	-0.489805902461159	0.480189698889122
1A8H	A	79	0.375813970582516	-0.590740705199454	-0.452522096932188	0.321444809394351	-0.346180417656888	-0.136794128611585
1A8H	A	80	2.47897583065063	-0.978974310689419	0.0717142656276145	-0.180486248848963	0.0460631902914057	-1.01819959646974
1A8H	A	81	-0.592469025774555	-0.716854806345876	-0.557918024301669	0.52493470160265	-0.42168025484252	0.215768058531676
1A8H	A	82	-0.179752176765762	-0.808349350314848	-0.72379476400469	0.991954457333814	-0.545713737741482	0.656470792460753
1A8H	A	83	1.00165812591759	-0.352113043226322	-0.347511309466434	0.112095039316169	-0.157091102408703	-0.841918502898108
1A8H	A	84	1.36118561940796	-0.629069500645916	-0.296049666215242	0.077643205107065	-0.326800193392904	-0.136794128611585
1A8H	A	85	-0.480837958351313	-0.923335736654233	-0.792410738448206	0.964837268916354	-0.572508037359238	0.920892432818199
1A8H	A	86	0.0665907354405986	-1.09148787151613	-0.610018746426883	0.611536807766654	-0.437092892068521	0.0394869649600453
1A8H	A	87	-0.59505821554249	-0.877588464669746	-0.842187086505629	1.08128185986975	-0.555081902146721	0.744611339246568
1A8H	A	88	-0.459088764300661	-1.25222152984	-0.594625538182219	0.443231493044133	-0.491606201997999	0.303908605317491
1A8H	A	89	-0.177532871250389	-1.07665091844008	-0.754563994647689	0.919678085177621	-0.506876674021587	0.392049152103307
1A8H	A	90	-0.564579753131373	-1.26705848291605	-0.496214768729257	0.197413265255076	-0.36997145548672	-0.313075222183216
1A8H	A	91	-0.0643482899663857	-0.938172689730283	-0.538417907301046	0.331777666975433	-0.445934161896342	0.0394869649600453
1A8H	A	92	-0.842214873104487	-0.478227144372744	-0.710486787644655	0.669081088706056	-0.549182373924726	0.656470792460753
1A8H	A	93	-0.797532855394985	-0.969083008638719	-0.814310334272832	1.01990595798335	-0.562382375287517	0.656470792460753
1A8H	A	94	-0.975195659585614	-0.980210723445757	-0.791241745281746	0.914290510006289	-0.597819119596935	1.09717352638983
1A8H	A	95	-0.968426777763727	-1.09025145875979	-0.926252442355469	1.10339557117339	-0.658829567696926	1.09717352638983
1A8H	A	96	-0.899990793354687	-2.07938166382977	-0.5605133948592	0.203727399634053	-0.559067573867508	0.744611339246568
1A8H	A	97	-0.465228842893192	-0.873879226400734	-0.364927422314988	-0.149922862142121	-0.302873319757839	-0.401215768969032
1A8H	A	98	2.47897583065063	-0.423824983093896	0.101742605135982	-0.730018269431566	0.105869016898211	-1.28262123682719
1A8H	A	99	0.44683174707444	-0.71932763185855	-0.236334133999742	-0.312612027780854	-0.237286457695384	-0.665637409326478
1A8H	A	100	-0.988807400079899	-0.774966205893737	-0.821298008381599	0.840961312872704	-0.543078771395875	0.392049152103307
1A8H	A	101	0.818195536646791	-0.281637516115087	-0.619381911933681	0.355868773413223	-0.537951583185043	0.392049152103307
1A8H	A	102	1.24726126961883	-0.520265178088218	-0.233292231013568	-0.276171097220259	-0.380882851625995	-0.224934675397401
1A8H	A	103	0.196050223837334	-1.35855302688502	-0.638083830368171	0.478605206911628	-0.525020467822041	0.480189698889122
1A8H	A	104	-0.838590007429378	-1.45622963463568	-0.81917346434169	0.902467076612739	-0.629975066859044	1.00903297960401
1A8H	A	105	-0.310691202172746	-1.1038519990795	-0.458172076950397	0.191941021741345	-0.51353087238222	0.568330245674938
1A8H	A	106	1.01127511648421	-1.11250688837387	-0.246319252236863	-0.224704441361678	-0.421258090694732	0.0394869649600453
1A8H	A	107	-0.513683679978828	-1.01359386786687	-0.571969670002003	0.358454663582071	-0.586922654137465	0.920892432818199
1A8H	A	108	-0.716972065186959	-0.825659128903573	-0.605433502500582	0.429123895454883	-0.622613688549046	1.18531407317565
1A8H	A	109	0.72128586247552	0.178308029242451	-0.0123997817013184	-0.432731752729652	-0.254200189782307	-0.401215768969032
1A8H	A	110	0.713148408919154	0.355115053398709	0.0563106486281437	-0.589331052022657	-0.135720344968007	-0.841918502898108
1A8H	A	111	-0.208603148465606	-0.130795159841916	-0.34084781469107	0.0430158492064567	-0.318809934213224	-0.313075222183216
1A8H	A	112	0.412802395838726	-0.0491919179236427	-0.103696471960757	-0.343257706839892	-0.238396151116363	-0.489356315754847
1A8H	A	113	0.476422487279408	0.435481882560645	1.29809080024236	-1.38750276897193	0.38467081187272	-1.45890233039882
1A8H	A	114	0.213064899455191	-0.0219908372842185	0.993533912869242	-1.32562839925176	0.329933494566452	-1.45890233039882
1A8H	A	115	-0.79738490169396	-0.442371174438958	1.24962085376305	-1.38954541548517	0.3261051933046	-1.370761783613
1A8H	A	116	-0.810626757935684	-0.615468960326203	-0.00165044447793575	-0.525119189442136	-0.213447724640465	-0.489356315754847
1A8H	A	117	-0.906722686751318	-0.678526010899414	-0.156612095152531	-0.232015921245099	-0.329809564080653	-0.0486535818257701
1A8H	A	118	-0.8536073080834	-0.034354964847593	0.862166936540651	-1.00221371519726	-0.0206328546935531	-0.753777956112293
1A8H	A	119	-0.641219770262241	-0.237126656886938	0.852817765365042	-1.09550114423122	0.0587410958865223	-0.841918502898108
1A8H	A	120	0.141307354458143	-0.430007046875583	1.06283389726221	-1.25910395651829	0.359769044744308	-1.19448069004137
1A8H	A	121	0.997219514886848	0.697601386904188	0.848015427883139	-1.18184891715725	0.637220480353187	-1.19448069004137
1A8H	A	122	-0.981986734462654	0.392207436088834	0.379109019402806	-0.826455569049952	0.416026695467824	-0.753777956112293
1A8H	A	123	-0.133886529448061	1.04626978419135	0.726235837306225	-1.18503057876241	1.02145671868241	-1.10634014325555
[truncated: 75,142 more rows]
