# Supplementary material for: A mechanistic stress model of protein evolution accounts for site-specific evolutionary rates and their relationship with packing density and flexibility
Source: BMC Evol Biol. 2014 Apr 9;14:78. doi: 10.1186/1471-2148-14-78 (PMC4101840; doi:10.1186/1471-2148-14-78)
Supplement: Additional file 3: Table S3. — Protein by protein goodness-of-fit measures. pdb: pdb identifier of the protein; chain: protein chain; aic.zmlms_pfanm: Akaike Information Criterion (AIC) of the pfANM-based Stress Model; aic.zmsf_pfanm: AIC of the pfANM-based Flexibility Model; aic.zmlms_anm: AIC for the ANM-based Stress Model; aic.zmsf_anm: AIC for the ANM-based Flexibility Model: AIC.zbfactor: AIC for a B-factor based Flexibility Model; r.zmlms_pfanm: Pearson correlation coefficient (R) of the pfANM-based Stress Model; r.zmsf_pfanm: R of the pfANM-based Flexibility Model; r.zmlms_anm: R for the ANM-based Stress Model; r.zmsf_anm: R for the ANM-based Flexibility Model; r.zbfactor: R for a B-factor-based Flexibility Model. [file 1471-2148-14-78-S3.csv]

pdb	chain	aic.zmlms_pfanm	aic.zmsf_pfanm	aic.zmlms_anm	aic.zmsf_anm	aic.zbfactor	r.zmlms_pfanm	r.zmsf_pfanm	r.zmlms_anm	r.zmsf_anm	r.zbfactor
132L	A	300.408579050094	336.698318079144	308.056779959403	346.746288869275	348.224624173336	-0.6048801816688	0.387670100530257	-0.570558274910242	0.280299208882485	0.25983943229315
13PK	A	964.785350892542	1009.61519756499	1039.61975471134	1085.83472986805	1143.57803551673	-0.639160766492454	0.583998827113815	-0.540044688520348	0.456295176345801	0.300002954026602
1A26	A	835.63914018764	905.077300396997	849.165217223713	972.460420670914	912.602103664854	-0.613073786219363	0.489209419229152	-0.592737930628947	0.279887269085066	0.472061780832124
1A2T	A	354.898632253662	366.596350176155	360.969143981424	380.607672817125	376.548768172398	-0.450346989071516	0.360683935357183	-0.407268252824858	0.184953938495519	0.25104482205305
1A4L	A	812.67791400777	846.761929508557	819.615562792707	884.259245949175	909.687217369624	-0.635349503941676	0.585069962475026	-0.625828554880093	0.517185583458041	0.4603830835125
1A65	A	1161.50349051416	1194.78995333684	1188.3741916627	1253.96406220394	1310.79532111502	-0.647401162444809	0.616011069471681	-0.622349363347669	0.549694864637172	0.467833498757357
1A8H	A	1378.37005830312	1390.23172042901	1384.48008009599	1421.17742424927	1417.92168101866	-0.295136392045607	0.255322672691236	-0.275465859388881	0.0741957333636912	0.109360002724605
1A8S	A	681.975802497056	696.555802930347	690.657059845787	728.311289664886	747.915872789338	-0.548635280606347	0.512498434853745	-0.527651082787854	0.414365554120382	0.331706700772589
1AF7	A	641.774839191602	760.755673280611	647.901063589361	778.441565341021	688.975388845831	-0.633897953702938	0.27667567755649	-0.623138613486484	0.122383237720226	0.537935494965006
1AGM	A	1181.17012916468	1235.55205044781	1200.73552415211	1283.65853970688	1294.40963067506	-0.53379526272166	0.444098536560406	-0.504521687658099	0.332721537948991	0.300211294969356
1AGY	A	487.265193434455	520.436227044716	490.014890730708	527.555059233268	549.730982099602	-0.56817209741982	0.445682920096836	-0.559733216166231	0.411272818491001	0.264858898692379
1AH7	A	599.263155055099	653.370140709286	615.977572859827	673.838781494529	675.331141628287	-0.581272380189555	0.417429426146679	-0.539564360817382	0.319836921550531	0.311144359922896
1AJ0	A	720.586171656361	742.892497062701	725.998549002832	762.316805659403	791.140732756733	-0.509339827024402	0.445497763509749	-0.495051606843428	0.375915501460533	0.221136884061451
1AK0	A	582.300947508804	644.52353369839	607.222906820635	706.293593318189	709.872417337211	-0.691766290397426	0.583048100456549	-0.653387884086917	0.407362262450109	0.393141754431449
1AKO	A	697.501127433845	718.948505269438	704.018570482994	740.47161005477	736.971255811652	-0.473538691255045	0.399505806097471	-0.452926080151757	0.298878731298653	0.318033738695408
1AMY	A	1053.93686463626	1082.90601693981	1073.15769647305	1109.63963350712	1072.39540277909	-0.457680054840012	0.388011046655982	-0.413344474317909	0.303796238808464	0.415235525772801
1AQ2	A	1219.89580496734	1248.34642939303	1278.04860627418	1435.42960697783	1386.81082305677	-0.656035153568515	0.631831333261704	-0.604025552604376	0.383597559007774	0.470495828408314
1AQL	A	1306.65908503168	1371.90481219507	1313.65731002656	1422.31224239828	1448.25872595448	-0.56896373693965	0.485261442167668	-0.561039032328042	0.399370528121692	0.342765306882632
1AST	A	481.419405997484	503.555902958227	485.787586920787	529.062447441402	553.235141088378	-0.605011388841385	0.540222037351367	-0.593329739283623	0.442170171562987	0.303581184967564
1B04	A	818.808588555453	846.16854358137	826.070701028292	874.536446323915	884.314273409767	-0.437707117861143	0.34204599192754	-0.415242036200795	0.17994374502467	0.0370574195519284
1B2R	A	691.443929549388	761.601219058213	718.365066138611	822.00108540851	815.363139519836	-0.6325110762113	0.488875866832424	-0.585445081303275	0.25708138527216	0.294738090941091
1BBS	A	779.638075583244	801.408700096295	784.579164105666	824.895886963568	884.637156885309	-0.604278540316168	0.566718304052087	-0.59617699022769	0.519899598200334	0.350773777804361
1BF2	A	1935.59498250788	1987.11859571073	2000.60291704367	2064.51525800488	2046.90448534148	-0.481491520714633	0.420960354567137	-0.402840879453176	0.296248789465957	0.330051622848441
1BG0	A	799.532526979666	878.078406703085	846.878088785607	917.150505419626	878.904555406549	-0.674161174969409	0.565531035846369	-0.61392119100925	0.490839491569673	0.564132145374017
1BH2	A	793.474956891613	786.970990060497	829.238703955695	800.547244407006	888.934520682012	-0.533387584174908	0.546922382162411	-0.445507215246166	0.517934822219634	0.176727320276544
1BOL	A	580.065070474755	619.547280791888	572.153000966924	634.358919533435	622.515913360674	-0.468227557094747	0.259358111428589	-0.49656155086574	0.0539680723682231	0.233902005926442
1BP2	A	306.182247282929	328.824705164754	297.242915976607	320.935938907069	335.69558444687	-0.567808477769846	0.430642078239629	-0.608198414017596	0.485854512494036	0.372366025812456
1BQC	A	722.796101657022	771.581995275872	738.953297902415	838.783312117265	843.552312480025	-0.607772354057122	0.508749979573302	-0.578558745056357	0.272231239789916	0.243665138762639
1BS0	A	950.462701845144	996.81801676898	973.70963891376	1075.55742482481	1076.6905360472	-0.551636230019915	0.463189415198592	-0.510539415863091	0.186411298558022	0.178554576753961
1BS4	A	431.011246932982	469.036845508297	429.313948466473	478.612939136489	453.744550797284	-0.510607126059436	0.270070990636722	-0.517832945962612	0.136235971982208	0.391915708797225
1BS9	A	507.929848736	559.730692490436	509.206028017545	564.458594255915	566.494986247355	-0.578955136158109	0.382303734508114	-0.575393562613374	0.355569745827926	0.343210667968904
1BT1	A	810.005953529846	832.390867313386	839.99840560425	864.95136293111	850.37268130673	-0.597715846143235	0.559451026430272	-0.545209126585046	0.493028261938645	0.52461095760702
1BU7	A	1174.35188185899	1193.88187788048	1167.27206102535	1212.88159931641	1207.33271810323	-0.484760936864134	0.448822696587112	-0.496794299410504	0.409133108347089	0.421286365486552
1BVV	A	488.000614703311	487.69325903286	492.532063112344	513.639356823768	515.760339754303	-0.450685793870067	0.452150983155253	-0.428202733066267	0.290965138313442	0.272224480547253
1BVZ	A	1458.86009914907	1508.55383413686	1479.56845485088	1540.59018542802	1463.76735483317	-0.545135865628818	0.484624871026671	-0.521390661674135	0.437939978217444	0.539678304032451
1BWL	A	983.093937516112	1045.73615315282	975.357412814418	1065.54607978038	1065.39046158365	-0.566194774901716	0.452856571942287	-0.577601507332991	0.405728886946336	0.406130130773601
1BWZ	A	664.10741404397	696.906140778747	688.699947605876	734.548642407041	768.063082370778	-0.592477897429913	0.518175106644194	-0.538598738483364	0.400975608391437	0.227134841333523
1BYA	A	1254.95648885767	1305.90563575241	1260.9300977391	1373.02852392451	1364.35753282131	-0.503324029079744	0.414359795859437	-0.494161423175312	0.224397367108398	0.258800260567605
1BZC	A	675.544076679595	707.006542261888	674.568928213373	755.501257640857	812.046370750785	-0.663463681285492	0.614512264747598	-0.66484517119825	0.51694840739122	0.336988882524882
1C82	A	1699.87985187101	1800.29660683981	1691.98340815881	1845.29809885717	1922.33090907369	-0.61772906444665	0.537493134758001	-0.623172333513313	0.492919276855685	0.39668345404403
1CA2	A	602.394316327335	645.27519424334	611.257887230488	670.912307695024	636.474189338827	-0.629341350750884	0.534737686729371	-0.612204449966598	0.459055655192236	0.556844392562694
1CB8	A	1520.40770976936	1644.07686903434	1568.63774596434	1737.39304043704	1738.37307960222	-0.667378140085496	0.577665368323188	-0.6358086793722	0.484515731740233	0.483365255694265
1CBX	A	746.245273495166	758.289636697629	754.850196644355	774.375048955834	848.023249129843	-0.587518619314041	0.564780716575032	-0.571458169305669	0.531359954083245	0.296267030855471
1CDG	A	1772.87414897501	1805.79517942923	1812.84563434251	1906.90971072357	1929.75094083736	-0.479129415138921	0.437824639161229	-0.428182285445754	0.251633347713888	0.177781755763695
1CEL	A	1050.752337561	1095.62957923592	1075.42481394286	1131.08710920565	1151.72724418054	-0.58715612845133	0.522682205677826	-0.553472574263392	0.459538277528006	0.415527781447924
1CHD	A	534.278533869257	560.02693144623	537.582327105484	563.028930237361	539.825598961118	-0.389725699843577	0.18466964469963	-0.370966195059592	0.139092564247523	0.357477055380165
1CHK	B	628.469273148859	648.4224306951	634.023376063974	662.768012745851	674.998521897842	-0.442803678995196	0.354641702667188	-0.420824941265825	0.267311782609302	0.14997193490916
1CM0	A	432.105908424087	439.700702584827	435.876870824525	453.223752330461	452.200956525711	-0.427101939518905	0.378383234235155	-0.403932530428048	0.261877254485109	0.272840144543602
1CNS	A	599.092598048765	622.948438755228	602.725972371779	652.156505984328	662.255179818401	-0.570087997355488	0.505343720936543	-0.561098736251068	0.400335480732769	0.353037336556105
1COY	A	1242.29272878792	1299.11949359415	1268.52413599699	1354.23406802733	1373.52249820277	-0.555014621691471	0.474268101206681	-0.520429010809025	0.36714944495698	0.317551664510613
1CQQ	A	491.359717294539	502.995150787388	490.415293152612	505.908110647808	503.536246809453	-0.356423776763214	0.262192162487214	-0.362775649634394	0.231412009530625	0.25678995685048
1CVR	A	1157.08017687493	1188.13236521745	1168.82929538406	1209.7245174535	1157.42594275205	-0.396480858367468	0.307222963330515	-0.36600653644625	0.219023785790944	0.395628910806087
1CWY	A	1175.15756765948	1169.56998265466	1213.49866475976	1283.47911431057	1384.2453391534	-0.62608909507043	0.631462091336499	-0.586114015901496	0.494882683134002	0.276252049376373
1CZ1	A	895.972628562546	969.079671082742	917.319904233347	1029.04231608383	1009.1368653303	-0.661929687711939	0.568858779379063	-0.637863346759062	0.460883044163797	0.501213325510041
1CZF	A	884.504262148653	916.726015106217	869.548686251719	912.239483916267	929.067813971072	-0.437525960558813	0.331351811039426	-0.476164378004739	0.348764595008538	0.276380463120635
1D1Q	A	373.553059755918	414.657175162969	373.48338615793	445.933068832257	397.388702894262	-0.636732270381683	0.479609016890564	-0.636936784752917	0.250289926943714	0.556118912161446
1D4C	A	1273.40025866938	1416.38432711697	1290.18478251658	1507.09397961709	1434.83020201555	-0.676806076264713	0.550955864480827	-0.6647338738185	0.428268498001238	0.529760184055918
1D6O	A	287.939719332439	293.870052136977	292.193263952141	304.573257334502	303.175301557327	-0.419476326579358	0.359165342094011	-0.37754830632928	0.19330548603872	0.223298044152231
1DDJ	A	592.457637167051	637.005726113877	600.836004460992	651.792448909735	679.591750840746	-0.606959038621622	0.493524996555326	-0.588733852087583	0.44373406266579	0.318166679484628
1DGK	N	2325.64499301989	2368.5022455131	2308.51931756742	2379.32120082794	2450.1332888217	-0.473316304762315	0.431389567657289	-0.48855561746257	0.419799812924863	0.329611200583402
1DGS	A	1532.35787709565	1558.12670556729	1555.09629266726	1620.50477470127	1620.26885675417	-0.43431678601283	0.389659879956675	-0.395281182324714	0.23601892546957	0.23682966677104
1DIN	A	559.003870147469	568.10687726566	572.860386170017	607.649018793138	595.571433997442	-0.596401415590004	0.574280092693809	-0.56201721414311	0.452404072372081	0.495160661366404
1DNP	A	1112.241346235	1190.76687035628	1090.10939400558	1209.77639137797	1242.20434600288	-0.615929613134374	0.515994407952011	-0.638730268133267	0.485694263865774	0.42567305414738
1DVE	A	504.158454598729	537.368309667268	520.086329265193	560.597130773815	596.635022339743	-0.629845693209466	0.543532226550348	-0.591683632660931	0.463296608847162	0.265707330668729
1E0C	A	669.545686222664	676.424369803465	655.293960552671	677.466576639815	741.199965453447	-0.560180823119873	0.544147019392471	-0.590832959027679	0.541639770144324	0.324412528395494
1E1A	A	790.596017067378	855.325583346183	803.361024811723	886.596674918245	820.573139357785	-0.523263283466249	0.326152289237696	-0.493433991510331	0.110303797241741	0.447849655158544
1E6E	A	974.316303275153	1033.55829297547	1072.40536071012	1232.6468494667	1251.33600198978	-0.715334521441976	0.666422134384579	-0.628330759528431	0.375008952772155	0.323665071148254
1EB6	A	458.552666696454	476.139766209514	455.157683762342	478.129129729916	495.688566356437	-0.490656957521707	0.401780642353754	-0.505142085500661	0.389807028149228	0.251998570600627
1EH5	A	656.333058335345	731.477343922899	660.750869069198	728.957958221344	766.807518806117	-0.628883066559781	0.456777241888032	-0.621164798047401	0.464498931597019	0.31908253144307
1EUG	A	545.806264900506	619.84852340466	552.588995130345	642.752054435278	604.994143780532	-0.593524700940924	0.31600929756159	-0.576583214313436	0.0583760702537614	0.396698023812373
1EUU	A	1669.39846430498	1682.61898650448	1667.63358767158	1682.66941120175	1688.24720108879	-0.25729520347692	0.213147698239964	-0.262562303160795	0.212959734172134	0.190920565214673
1EX1	A	1459.12652880627	1561.73624183259	1471.74182769893	1693.66583401566	1652.75693844562	-0.586955818060558	0.471916099315189	-0.575009678799598	0.179586751853914	0.309564254399121
1EXN	A	731.349133434691	753.016833972267	729.941650195945	760.671349267935	755.887444174393	-0.332904001200003	0.188832196822092	-0.339852913405165	0.0872419049958404	0.158851130303513
1EXP	A	770.658525370125	791.152182907891	777.340602735648	826.592066794713	860.17402719283	-0.564586880665184	0.52202375967926	-0.551371827982283	0.430113275984831	0.303940834404713
1EYP	A	572.705324565591	599.478792391176	576.199705378468	606.586161276908	606.227142508802	-0.384532502184252	0.182094631461017	-0.365654445545893	-0.0139755217465401	0.0434400315802671
1FF3	A	545.193252277983	564.348843967937	550.38528416113	583.889559402992	598.060839046393	-0.48289801704885	0.399943695225671	-0.462596603280368	0.279348651587085	0.116927903013302
1FGH	A	1686.24121893677	1859.53806968306	1745.87347976507	1978.39429662256	1947.14236141989	-0.673801630073198	0.559211718618973	-0.639540296297046	0.441819128396581	0.477411903553925
1FHL	A	818.003819187951	861.190569087634	844.642796472156	896.229502380719	902.01605776645	-0.57634641715643	0.489890899215335	-0.526050850237135	0.394880714373858	0.375739077923487
1FOA	A	809.196207837163	853.350599967098	838.299124609834	926.238413068045	914.908435645075	-0.620626804605091	0.548131578228656	-0.574950402322677	0.36644172310377	0.403100199903726
1G24	A	499.672846896857	554.88409449385	523.117489915818	598.990228593558	553.104770581912	-0.618567913661134	0.443819174210372	-0.556513510387997	0.0964225318545904	0.451387548815109
1G6T	A	980.807143819827	1054.99893728049	1052.26789411486	1120.69621917335	1102.66649821113	-0.65157887974049	0.561568186859818	-0.565441191906124	0.448871771321304	0.484252568920609
1G8O	A	722.471317076511	744.74723233087	709.82455771216	814.101248763328	788.450782248149	-0.535522150693607	0.478771028987966	-0.563497747532334	0.136121469744107	0.320065308264269
1GA8	A	611.603403726233	644.417861871257	625.620947891537	658.70241149088	700.987744291312	-0.67149357424684	0.616621845242112	-0.649425965869902	0.588793159773701	0.486161609143591
1GAL	A	1417.30918568081	1458.03262051332	1476.35456724742	1530.49810353017	1531.37853476553	-0.578264333210826	0.534847440086779	-0.513019346163234	0.437291778830101	0.435887111817334
1GCU	A	759.604718350954	804.447548955406	755.330450602038	821.41989897465	817.451277840556	-0.473291052165122	0.308538759745264	-0.485057354188016	0.202599210265045	0.232360862034209
1GOG	A	1561.87461978407	1606.17720551872	1574.06285755815	1655.93628332831	1682.99613040257	-0.575024153350001	0.53160101803154	-0.563704853205239	0.473817327464298	0.436986819906663
1GP5	A	868.502335958367	891.291295168274	882.17666876931	939.142750839045	888.966795002419	-0.538325959179504	0.491368506364914	-0.511042718381011	0.359074793187122	0.496509892064183
1GQ8	A	809.758921079199	834.329819272349	810.006673374367	846.935338507478	836.060124378405	-0.514280576508871	0.453211003976771	-0.513722932576159	0.416256723886949	0.448402547803737
1H19	A	1270.13058943006	1316.65348993133	1393.30826863232	1495.42741479628	1615.87032700729	-0.730855523725231	0.705145955628695	-0.655675003138753	0.570979986870541	0.422960205423422
1H3I	A	827.508691162537	831.652680835147	826.697007035123	830.8064382393	834.486190059116	-0.173806349571678	0.128043484017494	-0.181360129987186	0.138679064168846	0.0826853248701263
1HKA	A	423.822852149132	438.735860288505	426.843031903565	452.711390714621	452.397863018637	-0.413064310944473	0.297534830760318	-0.393212441631178	0.0650505746786381	-0.0787754633831999
1HPL	A	1024.62658958338	1155.28206527952	1054.6008460687	1167.65398978874	1145.39600452369	-0.655658411299659	0.486656693892519	-0.624850834519413	0.464182650511527	0.50347902318495
1HPM	A	993.111020804397	999.40208294781	1017.81295598942	1019.29636032687	1034.81057626255	-0.447820909778718	0.432581621210852	-0.382825055458074	0.378416735692161	0.327569861438573
1HQC	A	883.381061100325	894.848973478644	883.803687339391	895.874277367425	884.521827467404	-0.199177549984062	0.0628508819453073	-0.195903748310733	-0.0263157221339077	0.190201117417692
1I1E	A	3501.2065249315	3552.37516052604	3487.9263017614	3628.13685362051	3603.96388358358	-0.338010241845623	0.279867515097779	-0.351203284970275	0.14980314895522	0.201570204443845
1I1I	P	1706.48265594427	1752.79148225805	1763.14332161739	1860.23560790514	1837.04264669186	-0.493612491667847	0.434863318389422	-0.419981455683147	0.216591590963153	0.282098286069562
1I9A	A	443.713801584444	460.736425216077	455.920553741459	474.679245728851	475.7231372733	-0.530792544548971	0.456468141786973	-0.479428203620459	0.377770049555749	0.370919281154275
1IDJ	A	888.543907492542	942.941495906079	914.810544273966	969.502055110318	993.269322577313	-0.560277712055295	0.449067533290721	-0.511693874368812	0.374642308605047	0.285514970596187
1IG8	A	1054.55349570256	1081.85019758265	1111.61434802982	1193.05074444699	1296.25913332394	-0.671714082818943	0.646769482458759	-0.616602339211359	0.512511851069535	0.284908111226761
1IM5	A	450.783315939736	465.110511498585	463.396381232025	485.948118368845	489.33458022933	-0.541769273879889	0.484398625719019	-0.491870133204619	0.374369671481397	0.351753512462282
1INP	A	943.536118911386	997.556495047908	949.761207411347	1053.7524892027	984.364500648097	-0.623147200424924	0.547599685268975	-0.615401047850721	0.440748031034311	0.567960592509299
1IU4	A	926.400277341349	919.761874843104	925.61014806045	916.657109640547	939.7510106985	-0.229660536801422	0.267493006369	-0.234526028428304	0.283232391806353	0.117285229758496
1J00	A	471.959509164778	486.451925749763	470.190985743026	493.382918021788	502.189900283042	-0.410647348780836	0.311891206248196	-0.420646363087289	0.247016223958382	0.113292390776578
1J09	A	1167.68087400348	1199.99286090471	1233.65210617457	1250.72020173714	1212.89999888411	-0.545695698404537	0.497582152989948	-0.437584188908226	0.401806751094342	0.475970758124387
1JH6	A	469.255286673202	515.438412780535	469.534169790464	518.609225254989	511.604154279016	-0.488715490715276	0.132677203011908	-0.487513223414292	0.0155463715201391	0.195435945054465
1JMS	A	861.669289763931	901.775733002728	888.186687850912	941.564682202377	884.92576137915	-0.606301878400711	0.541363233011638	-0.565032182724894	0.458759073865232	0.570438202484908
1JOA	A	1153.48312965039	1212.05622081274	1159.10984189085	1230.44576566572	1200.61212223377	-0.48073334027828	0.350991210863495	-0.470470777734241	0.293745776900332	0.381322623541094
1JS4	A	1441.88905355532	1548.36186631384	1463.31627384263	1602.24791356752	1638.60441934372	-0.608699027646505	0.49938608014088	-0.589763159146278	0.423630956122702	0.358667875535713
1K30	A	943.152134691205	960.532253743846	974.208559707292	1009.3546593215	1019.55680358876	-0.473146462461094	0.431048795887817	-0.393118782429748	0.261897476875022	0.205040519355249
1KL7	A	1113.86895241516	1179.29513775083	1169.79941389476	1280.01592603796	1416.90377199656	-0.684979531938076	0.628858444248736	-0.637784016727687	0.511311487786832	0.174460678717441
1KNP	A	1303.64301468685	1317.44439024261	1311.61356784677	1434.64713987843	1420.04213611055	-0.56406477056426	0.547856110684661	-0.554813474644799	0.35576850738027	0.387757175555567
1L1D	A	344.892241376583	367.866757720923	346.206091124429	395.269942927732	384.941929992814	-0.598908676609477	0.496051922423788	-0.593911092040292	0.292551501826589	0.386953372651712
1L1L	A	1703.48021524467	1769.62905013456	1796.75877687094	1916.73444622928	1888.46582221379	-0.611862613397788	0.560277480272539	-0.536146749405731	0.39707297552196	0.436154594842582
1L6P	A	339.204551258593	348.220754674622	336.203679385699	348.209667257347	347.487677677488	-0.270219305867243	0.0361484344793331	-0.309395263215609	-0.0373927390636397	-0.0856678966538761
1L7N	A	525.703843997076	567.703648927017	525.5321605755	564.562445912197	577.078300994586	-0.524959837729356	0.335599963065182	-0.525531545595492	0.354952764563863	0.267424650826746
1L7Q	A	1496.7538204628	1523.72533632003	1465.51176932615	1549.07553738603	1531.75661984581	-0.449177890647245	0.403919275455704	-0.494229495224935	0.353780771845505	0.388969256325189
1L8T	A	644.626665342149	675.484104448909	661.228010280595	699.712281142387	686.62710923552	-0.577560439737053	0.500613269078353	-0.538658820064226	0.422254233431775	0.467098271757881
1L9X	A	687.355682952156	732.167490514252	697.977665195874	769.291775510707	781.571004226731	-0.611645228060793	0.518399766049914	-0.592110552439754	0.410037635340833	0.36317509267267
1LBA	A	347.99235497222	381.70473372145	354.760836551403	386.432640040962	404.370772044652	-0.621699028649212	0.476613744244804	-0.597828601867287	0.449137213631092	0.312033998921841
1LDM	A	805.997114603339	856.910229488945	829.062351694966	929.915439221042	791.328758725705	-0.576057373207176	0.469056778102639	-0.532276645950085	0.161954278674608	0.600813928142911
1LJL	A	326.506116750385	354.072251772469	317.077512737583	362.80326287886	357.257278891708	-0.552821196353163	0.376287572091033	-0.595139257879876	0.286286922945222	0.346844949690452
1LVH	A	533.230222163028	576.349551026745	552.919365497226	614.505093826818	617.429524407206	-0.594905402861857	0.46262241167842	-0.541686010746808	0.25528126393301	0.229475432738335
1M53	A	1283.4841825619	1339.36379943074	1323.79991091176	1379.02862289184	1552.29493554403	-0.645247218282728	0.595513102502942	-0.610287450915194	0.553998042366229	0.231273207188532
1MBB	A	773.24705953508	803.524842513119	812.331726589831	901.030422480462	861.3697579745	-0.66269272515987	0.622034067720999	-0.60896528961713	0.428140918140231	0.52270915611388
1MJ9	A	701.859463096285	761.609330595752	715.053084997193	759.441286394373	681.838483458061	-0.49818665821183	0.25347705453247	-0.459308139431449	0.267679829641516	0.548955535063165
1MLA	A	726.839945914856	754.142029650985	759.010880896943	785.934668406376	853.144748597759	-0.612973800239909	0.563274824795996	-0.55343697578661	0.492210834241249	0.235523498171916
1MRQ	A	819.381680915712	869.026786428172	814.912252596891	893.54314954307	869.95589006879	-0.520916142408669	0.387679741234598	-0.530440049082383	0.288600982290066	0.384509952739514
1MUD	A	586.589662914943	619.795505060919	592.334622195679	642.35078847367	640.412723352316	-0.472811716764151	0.316344680814123	-0.451076999013854	0.0719965868910511	0.117113975587421
1MUG	A	413.954888838308	428.178094243669	412.052594212005	432.37793972709	472.172114804871	-0.549423290224687	0.488892593090821	-0.556658387255857	0.468398929430653	-0.0805687026632422
1NDH	A	698.719008816198	726.403367042462	708.088327980994	761.535470768288	752.527127738365	-0.485289152547877	0.39109939471801	-0.456630089592598	0.187751598833185	0.25866530747821
1NDI	A	1325.69075241368	1381.9423022161	1371.42134363053	1512.62733539279	1531.20103268128	-0.680517727989873	0.640283415226307	-0.648295578328911	0.515077492357695	0.491984085923377
1NLU	A	880.715653971507	927.653170050176	875.780246973665	972.716571668747	983.520175026026	-0.606288829231232	0.530615900426873	-0.613197438252578	0.433546434190363	0.404684617157668
1O8A	A	1382.89647600608	1450.255486477	1413.95977439702	1567.18197042648	1540.17875497236	-0.595197828863048	0.52331385070762	-0.564226850567952	0.331354178172255	0.388206777758036
1O98	A	1154.20575942811	1205.47793143418	1256.43449457143	1320.97984961529	1384.15585519326	-0.663445236934232	0.617112703957999	-0.561812392505346	0.472342353984201	0.347046752644494
1OG1	A	511.353096870419	534.227075222702	527.889406044952	544.943735407511	609.011407776526	-0.657953808557043	0.609627662887124	-0.623900924557393	0.583705298703574	0.348261197324789
1OGO	X	1479.783527692	1530.36507717628	1517.0513552814	1603.81412378641	1580.22077233878	-0.478149090945096	0.396620326184454	-0.420351591733223	0.204561044798844	0.283835110144906
1OJ4	A	638.609150894752	659.121565631854	659.08068639569	756.009681935225	757.671710219288	-0.650632731849947	0.615628065098436	-0.615702488473313	0.34489555932655	0.337121170216476
1ONR	A	678.482409394026	702.218265508653	728.858376283179	776.298700731116	776.92835027023	-0.711815058331072	0.684250379100681	-0.649169827159773	0.572452495421372	0.571280078769467
1OPM	A	778.047937780432	792.345120719276	797.368967073857	831.714414345402	861.798814092871	-0.539620930209891	0.507676023366085	-0.495588367048732	0.396511720996185	0.267081785663801
1OXA	A	1074.22630991659	1101.35170283123	1069.78942350702	1130.51339681564	1110.17716744784	-0.410672782278995	0.332819849265302	-0.421609745522698	0.209851541043416	0.301795655917356
1OYG	A	1022.3905051145	1074.46080188405	1061.13548085265	1107.06323105329	1216.78541510505	-0.639385060850561	0.578397205554626	-0.595310383077305	0.532318160702869	0.283549314025985
1P1X	A	619.808559161713	673.500132656638	628.317289241235	692.45551645875	694.68628142914	-0.561430629151477	0.388775479443136	-0.539903901084644	0.290313871453409	0.275816197560349
1P3D	A	1089.74789869849	1137.54153780737	1132.22033462207	1174.08767502816	1207.09990139925	-0.586716663278581	0.520176395767385	-0.528371975955129	0.456869621260813	0.385175920158547
1P5D	X	1019.7277207761	998.190199518911	1100.66777856275	1078.0038497053	1275.56757007923	-0.672843416794364	0.691429544729194	-0.588140674479692	0.614622151615475	0.196231173066724
1PA9	A	689.198299784978	727.496510621075	687.788360500944	751.799981648079	743.496619270266	-0.565615991489831	0.468888577665304	-0.568638363567227	0.385812248345349	0.416904107951121
1PII	A	1095.01724676028	1161.7541872493	1084.16768447561	1263.61358728044	1239.0532031082	-0.589152339212262	0.493174354302915	-0.602150920197742	0.227890578002819	0.319491335371636
1PKN	A	1316.2799540126	1346.15676199926	1353.02979820927	1387.18273009235	1453.75602741512	-0.499297766603996	0.452072778838634	-0.440067549581275	0.37183565308359	0.138198906162493
1PMI	A	1014.6751125395	1059.23262248034	1090.79035320694	1144.63242109975	1189.518181562	-0.64737110437253	0.597645764437869	-0.556221614573732	0.468491824951792	0.36831891037919
1PP4	A	571.076263345047	614.218905148953	575.991817765479	639.527509080317	605.088716436515	-0.579014500409852	0.447259087991917	-0.566643523171438	0.329019565576063	0.480396880826446
1PS9	A	1590.51241542711	1638.89678071658	1645.73472078562	1675.00343588228	1758.88101397925	-0.614893447113524	0.575841349275036	-0.569865704688463	0.542808304840974	0.448018198217998
1PTD	A	700.577509317828	747.695410409672	716.62486302734	776.302576624707	803.795020890094	-0.621381359361112	0.529327888200939	-0.593224174070858	0.455135746580061	0.360527922829015
1PUD	A	961.533002616994	985.24954971896	961.405144653844	1002.41950071175	1060.6724102099	-0.483715719218029	0.428431555537868	-0.48398774340102	0.380771163303078	0.00666228921022287
1PYL	A	257.313398076164	265.069168909398	256.230264719586	268.124707509117	266.229206531034	-0.407808285437851	0.308852285786668	-0.419236067188203	0.256556581711423	0.290303103154722
1Q91	A	453.451203147025	506.28543916678	466.557081805301	512.712952077506	500.194976422331	-0.63967905001321	0.473544847505635	-0.606545445166326	0.445098040348467	0.498217393322427
1QAM	A	614.317097878957	627.690715526175	621.57500855428	631.911693743689	657.70217068616	-0.466174187464154	0.41410739780321	-0.43905387552815	0.395561653396015	0.242122568599434
1QAZ	A	972.475942327421	988.844394029482	973.389895215743	1001.06952118853	990.702290153379	-0.279814448171486	0.185190772403562	-0.275486869769945	-0.00825192622358836	0.170793590523177
1QBA	A	2050.91160691205	2167.78113386415	2114.18637898614	2280.12055382345	2190.25299478367	-0.603749319765226	0.52132549685353	-0.562029146105143	0.412200983391122	0.502449522737675
1QFM	A	1690.3972067424	1710.25657438748	1730.17467707712	1805.00754937653	1873.93171630531	-0.600508672660759	0.58510121001418	-0.568768789312864	0.497735316294895	0.412893269658717
1QGX	A	812.429625522899	855.331387985608	848.784916130079	951.936766985564	929.59485935113	-0.65350886073978	0.594354663128246	-0.604241403607223	0.387727646158987	0.449778158931138
1QJE	A	860.927714560329	888.160364222936	866.577357613304	901.275658983099	920.951028773283	-0.444710238470486	0.35790526760862	-0.428703203296816	0.303998611451565	0.190079058075661
1QK2	A	875.564738485012	934.646934033344	903.192474153022	984.669014735861	1011.80909063387	-0.59642344229908	0.491773533396422	-0.55206058475899	0.360311898377344	0.24954199029987
1QWN	A	2317.95068699261	2416.03504846316	2411.31167440304	2679.44338485615	2463.8116707129	-0.653448231606137	0.607287745417052	-0.60969812711849	0.426101710122707	0.581675440608618
1R1J	A	1727.16686356494	1792.1900962012	1762.06402993104	1865.28233202924	1757.96791784737	-0.552050839697715	0.486494731832288	-0.518664029461151	0.390069580247098	0.522782711060919
1R44	A	486.322998384045	510.176388604739	484.804840277445	524.004587723887	542.493344384237	-0.604649729938155	0.534869269578551	-0.608564977942834	0.485284900274853	0.402772604926884
1R4Z	A	456.678047669863	478.622037675915	456.632566106817	481.332036248788	487.832687538098	-0.519481474065006	0.417892209168238	-0.519659982216071	0.402545735315853	0.362011160908714
1RBN	A	317.584652474805	346.799514625672	313.554198735698	353.966237730798	345.746313720618	-0.521219278942828	0.279592642975102	-0.543104355109413	0.152722641945901	0.293203830884786
1RDD	A	421.348311843277	433.752350916894	422.198400003849	436.896908989152	444.515733215164	-0.375215478578364	0.263060906326902	-0.368865023712294	0.223885308516658	0.0476257591418653
1RU4	A	1033.88441246913	1084.94731261336	1056.05004573464	1100.12338389525	1132.98269673881	-0.483013939927307	0.359035143134071	-0.435450823876525	0.308580338922076	0.133257779457648
1S3I	A	775.360989850366	788.603393901779	811.494450847793	866.866096656612	824.592505426732	-0.529183255058395	0.498296894343823	-0.436013409275828	0.173292197971345	0.393454182798483
1S95	A	791.020541179895	807.795970828546	803.465843511407	840.932270602472	917.16665966253	-0.58103201883843	0.549907526306872	-0.558264655155758	0.476735599715488	0.149301373553279
1SCA	A	631.689935018779	696.89145623249	647.529223532899	721.593017087085	747.62146622026	-0.650724880510815	0.518212932349887	-0.623803889368185	0.44669783152062	0.346079330983163
1SLL	A	1865.65059949652	1883.55409600889	1891.01171096999	1892.43791119474	1917.74527623708	-0.304932907694666	0.262202777416695	-0.241796999909357	0.237667988176912	0.143723007560843
1SML	A	718.471267237358	756.159513406689	713.104938343991	758.339611058278	741.999441173895	-0.379656281315137	0.117749818590283	-0.401537267549497	0.0758260418577267	0.254926479115063
1SNZ	A	913.80719877506	938.038343229637	907.572220958749	962.77525427896	942.940687936075	-0.421877624221712	0.3434969592744	-0.439027978638554	0.228536805716793	0.324546831548486
1TAH	B	805.087961025517	860.376980705412	811.721773139196	888.798595885966	883.82355413997	-0.524603862050898	0.370911391663735	-0.509833804792633	0.238632642338586	0.267553006836863
1TLP	E	764.263714164557	788.64698225843	794.877091152612	811.276636508857	856.057475964721	-0.593990868154084	0.548553116065364	-0.535715252958049	0.499009591602018	0.366983363920565
1U3F	A	427.873029482303	437.88481874205	428.659221526613	444.241382275836	461.74777601034	-0.477972922751582	0.42413443324319	-0.474078660337435	0.384029782732115	0.226805452234263
1U5U	A	996.720879711589	1001.42713159947	1009.72019940825	1020.93820072363	1013.39729233375	-0.346943194333811	0.330129854165361	-0.297600517416443	0.245352479991155	0.281714412295554
1UAS	A	849.975664082497	868.451597167475	894.461503015475	944.231598125231	941.873106101091	-0.629047767913912	0.603372149460129	-0.562746474694376	0.464728107743796	0.470174101340107
1UN1	A	664.175978575605	675.45427727275	675.059914115897	696.95302406455	688.36660095411	-0.555523622250885	0.527992298463581	-0.52899937636486	0.467227053023219	0.492990638973234
1VID	A	541.831056453921	579.87929664779	543.561773706668	577.446568261037	592.463311373046	-0.521590753553521	0.360120589641335	-0.515866228542895	0.373591171489392	0.276983027061606
1VLB	A	2206.31939780417	2330.43974178304	2212.97037031038	2391.33987572031	2339.31497597842	-0.580438570234444	0.489555659818525	-0.576219279690314	0.432272360516423	0.481859048335591
1VNC	A	1510.28081715704	1571.86862640844	1526.02082995996	1603.51053780079	1569.59446226972	-0.44846072612317	0.333112561968543	-0.423066669176894	0.246494312648253	0.338329945822854
1VQ1	A	669.332411151972	714.655709969145	680.630410230403	734.965056980764	750.511205324979	-0.517627986575636	0.360913300592455	-0.485598051216663	0.245833412229143	0.0567560895445137
1W0H	A	460.206658823292	474.414977997494	467.090099483451	502.821906149331	539.042067664893	-0.623100088967447	0.584609875947672	-0.605110137383717	0.487823314646662	0.285572436171044
1XQW	A	701.45651776153	718.772507572349	705.383937350582	749.56258258872	773.723290585354	-0.594621082444884	0.560178818568704	-0.587162883268459	0.486761155952318	0.413086128067906
1Y9M	A	1221.39136299579	1291.26715654402	1268.66051461166	1356.70044236644	1355.53231810323	-0.619964938446999	0.543381333350371	-0.570451558686038	0.447413894722298	0.449426624361388
1YON	A	695.602647980178	719.61746492053	731.559454367428	784.291362045778	823.416368922535	-0.613792569601949	0.568608961518788	-0.543201584110104	0.394393354823687	0.185653958600123
1YSC	A	971.363235377365	1005.54043750346	992.903967218394	1087.1609191707	1197.40806065805	-0.647064179366953	0.607891827139184	-0.623036923449069	0.484405840833396	0.0744021357942378
1ZE1	A	816.67548940171	857.343937562494	835.53588492674	867.572586497433	874.374941220453	-0.428210169535046	0.260944717131864	-0.363034957429783	0.191373832509521	0.122924951501712
1ZIO	A	525.08151670689	559.113333940834	524.333658894892	594.591558990767	602.788398206697	-0.597261601094084	0.49748953260093	-0.599111481309488	0.337397720792471	0.282353599090207
206L	A	427.630391375879	441.794536792583	423.721278730769	436.223155960693	455.284840021234	-0.452431233575134	0.363356024725581	-0.472922109462961	0.401709822219621	0.23802048553529
2A0N	A	637.070698511086	648.598530245591	654.663755789919	687.815239549763	716.025306042798	-0.52307113877924	0.489350362428299	-0.469959733859557	0.332941889831007	-0.0713161106022327
2ABK	A	527.073375972499	542.28936622518	540.752880877197	560.866456978465	587.536466769416	-0.552105014168423	0.502828096350403	-0.508190044544154	0.429034657237548	0.272281889039093
2ACY	A	266.525419017017	263.926165546974	260.235247035786	265.681498489326	264.074141897333	-0.394535458467318	0.421613951769831	-0.456234634381522	0.403606248993651	0.420137872841344
2AYH	A	525.598990543273	536.44163716353	541.467924275618	567.733737618097	582.781295194026	-0.577174379494028	0.546325596899965	-0.530848010868428	0.43360303013022	0.358971891077581
2CPO	A	803.931779653635	831.053187541652	807.303771932058	840.321257665513	814.248106280607	-0.381056271535451	0.252502672346009	-0.368071437157584	0.184883972959746	0.339254931976051
2CPU	A	1200.21507931461	1244.85799399523	1202.53820638824	1346.3159576409	1388.14567827545	-0.587466828885606	0.532268399163419	-0.584838922338357	0.346806729941311	0.206646436872444
2DLN	A	670.344553053503	707.768832274249	734.86850987324	753.294044319653	757.163473364022	-0.696402675451632	0.64650971093018	-0.603389365097001	0.569746365789029	0.562153244340576
2EBN	A	759.511704763075	790.151987352325	770.142008138532	804.071762182902	772.124934055914	-0.416440081898925	0.282142420947138	-0.376841300937998	0.18312599099465	0.368807490781981
2ENG	A	541.043736167465	558.870835079136	550.435467277241	572.177967638088	574.072376630979	-0.4471009524964	0.356660063562744	-0.402978123543606	0.262052687122625	0.245000608575711
2F61	A	1152.17902748729	1170.19627436903	1186.8901626224	1230.98165195841	1410.25097153423	-0.641248335947895	0.624069391501889	-0.607129943555583	0.556805849558856	0.101756164770269
2F9R	A	758.191001445816	783.798092932189	755.662857556347	792.961913034125	794.298582893811	-0.421003420261609	0.316064768493314	-0.429546285026302	0.2654899723525	0.257128753332262
2NLR	A	581.179401837837	604.188283583815	587.151497181256	618.099885835066	606.256153054514	-0.464013087025963	0.36002195887464	-0.440354849294322	0.270791582402653	0.34852624417991
2NMT	A	1094.25862348653	1131.47641745293	1095.12228680452	1172.10691100513	1057.62035983108	-0.475808868962903	0.393786453857553	-0.47414048562307	0.263954541969993	0.539190031326032
2PEC	A	907.32790699472	978.089657723582	924.69655317347	993.026932622234	984.254244727302	-0.489901535011791	0.266052118811071	-0.448957247995275	0.17465227346763	0.233167327469752
2PIA	A	761.676414136192	802.027891839737	766.523365370702	848.832875718256	883.252872096395	-0.617740324191061	0.5465985260019	-0.610077658568206	0.434388635349125	0.311229557884402
2PTH	A	518.422112186799	535.150167268796	515.809001010725	541.870952795844	511.373975423651	-0.40343616981813	0.294883540893923	-0.417157159747893	0.233669776359968	0.439071981260312
2SQC	A	1451.78083724718	1525.36912833231	1490.14256760831	1597.81642205026	1599.30763305095	-0.634708512304053	0.572700494603622	-0.604093984001671	0.495089560295969	0.493259176059663
2THI	A	982.097548470634	1010.27924160462	988.335150315515	1030.25245089931	1004.99900493155	-0.359886755299597	0.242989450382033	-0.338214853595799	0.0752863117800148	0.269572471205953
2TPS	A	559.053694604838	570.282798090014	558.445339172452	595.158336495499	622.78595371816	-0.566069685443502	0.534618476897107	-0.567680991620406	0.450242457383097	0.314715750696022
5EAT	A	1462.01977597802	1440.10062423823	1436.6850346039	1423.92906855286	1494.36452189912	-0.30718502890241	0.361825848575403	-0.369431756109571	0.396154667441315	0.193889353801518
7ATJ	A	759.815795103552	798.614451521602	750.353499072541	809.848865394673	835.671452449778	-0.551778334579812	0.458373697068767	-0.570706966049878	0.424816322105652	0.328727939604024
