# Supplementary material for: A mechanistic stress model of protein evolution accounts for site-specific evolutionary rates and their relationship with packing density and flexibility
Source: BMC Evol Biol. 2014 Apr 9;14:78. doi: 10.1186/1471-2148-14-78 (PMC4101840; doi:10.1186/1471-2148-14-78)
Supplement: Additional file 4: Table S4 — Protein by protein comparison of pairs of models. pdb: pdb identifier of the protein; chain: protein chain; waic.m1.m2 is the Akaike Information Criterion weight of evidence w(AIC) of m1 in an m1 vs m2 comparison. pr.m1.m2 is the partial correlation of site-specific rates of evolution with the independent variable defining m1, controlling that of m2. Models considers are: pfANM-based Stress Model (zmlms_pfanm); pfANM-based Flexibility Model (zmsf_pfanm); ANM-based Stress Model (zmlms_anm); ANM-based Flexibility Model (zmsf_anm); B-factor-based Flexibility Model (zbfactor). [file 1471-2148-14-78-S4.csv]

pdb	chain	waic.zmlms_pfanm.zmsf_pfanm	waic.zmsf_pfanm.zmlms_pfanm	waic.zmlms_pfanm.zbfactor	waic.zbfactor.zmlms_pfanm	waic.zmlms_anm.zmsf_anm	waic.zmsf_anm.zmlms_anm	waic.zmlms_anm.zbfactor	waic.zbfactor.zmlms_anm	waic.zmlms_pfanm.zmlms_anm	waic.zmlms_anm.zmlms_pfanm	pr.zmlms_pfanm.zmsf_pfanm	pr.zmsf_pfanm.zmlms_pfanm	pr.zmlms_pfanm.zbfactor	pr.zbfactor.zmlms_pfanm	pr.zmlms_anm.zmsf_anm	pr.zmsf_anm.zmlms_anm	pr.zmlms_anm.zbfactor	pr.zbfactor.zmlms_anm	pr.zmlms_pfanm.zmlms_anm	pr.zmlms_anm.zmlms_pfanm
132L	A	0.999999986824009	1.31759909924953e-08	0.999999999958612	4.13883133300245e-11	0.999999996031011	3.96898890364611e-09	0.999999998104763	1.89523668047722e-09	0.978628638281916	0.021371361718084	-0.54045363925542	-0.22673922170699	-0.568183267941708	-0.0649156814324037	-0.529669228184324	-0.130795071523473	-0.526027756582022	-0.00204152987405198	-0.246343832258042	-0.0304175428359748
13PK	A	0.999999999815786	1.84213936307292e-10	1	1.49851754289426e-39	0.999999999907839	9.21606765063347e-11	1	2.6653003052664e-23	1	5.62232158204957e-17	-0.320101371245353	-0.00890545740090101	-0.597600235040649	-0.104502528830638	-0.326722424486117	0.0390318264195747	-0.470804052797476	-0.00924089099689334	-0.431079738497336	0.157941428350949
1A26	A	0.999999999999999	8.35016570207873e-16	1	1.93956717457014e-17	1	1.68572508244947e-27	0.999999999999983	1.67824412195541e-14	0.998845621947696	0.00115437805230358	-0.428550469634618	-0.0712488103198567	-0.449728880850855	0.0817161028784143	-0.554477424680689	-0.126374999552847	-0.424326231116368	0.13276373329183	-0.202511216362677	-0.0577412848396623
1A2T	A	0.997125101759432	0.00287489824056757	0.999980105909968	1.98940900320568e-05	0.99994560937807	5.43906219302355e-05	0.999586240611585	0.000413759388414908	0.954141694677995	0.0458583053220055	-0.315858964741664	-0.132844104333298	-0.39546449232732	-0.0919964483021492	-0.396638988390086	-0.155930379073558	-0.332709642862572	-0.0323946198078502	-0.223154563238695	0.0759055576106919
1A4L	A	0.999999960303698	3.96963024809823e-08	1	8.60394109322893e-22	0.999999999999991	9.17915191774388e-15	1	2.76177771333949e-20	0.969787592679677	0.0302124073203228	-0.305728484250544	-0.0137280871036009	-0.511290403989226	0.154818254249529	-0.411739504589797	-0.00225040732485588	-0.49399063545453	0.14389346660406	-0.167347890830076	-0.0918335966727137
1A65	A	0.999999940852498	5.91475025052076e-08	1	3.81672516531449e-33	0.999999999999994	5.71926971072233e-15	1	2.60969350832744e-27	0.999998537483589	1.46251641087824e-06	-0.260259835827036	0.063917353460799	-0.509378283282077	0.0645090458349309	-0.373319342344618	0.140538979961569	-0.471255229666412	0.0905573223687992	-0.238236149066714	-0.0714340577540568
1A8H	A	0.997350763555955	0.00264923644404502	0.999999997420864	2.57913604505723e-09	0.999999989253353	1.07466464692806e-08	0.999999945267082	5.47329180473463e-08	0.954998368886928	0.045001631113072	-0.153673066374896	-0.0132432919548412	-0.299954139276357	-0.122729807918033	-0.308711263392368	-0.162496883033495	-0.271669195700637	-0.0986845234547471	-0.113852981243775	-0.0287552096209441
1A8S	A	0.999318137348981	0.000681862651018798	0.999999999999995	4.8006016258072e-15	0.999999993339791	6.66020936827978e-09	0.999999999999632	3.68473915362945e-13	0.98713921950919	0.01286078049081	-0.241994216401926	0.0831584021377135	-0.463571818486072	-0.0200970410018568	-0.36299121595206	0.0579387345835657	-0.436387752978816	0.038947642110921	-0.176981774346539	-0.0049104056611937
1AF7	A	1	1.45760601380361e-26	0.999999999943697	5.63029138037475e-11	1	4.50287832913506e-29	0.999999998795453	1.20454657221122e-09	0.95534525384157	0.0446547461584297	-0.608572932911186	-0.167252310781777	-0.399207340116493	0.0365217070844647	-0.619077940114904	-0.0827942392154487	-0.39089097785527	0.125623757293332	-0.183201004183016	-0.108218119677557
1AGM	A	0.999999999998447	1.55280112032555e-12	1	2.57249583495122e-25	1	9.85135480621289e-19	1	4.55959448753867e-21	0.99994358378335	5.64162166503857e-05	-0.356942470134717	-0.142725422338919	-0.471901844564175	-0.104511132481584	-0.427113382733626	-0.157074052612264	-0.42634973851199	-0.036184955272923	-0.202157457765202	0.00988371090243591
1AGY	A	0.999999937338391	6.2661609356931e-08	0.999999999999973	2.72725871043358e-14	0.999999992948915	7.05108551419093e-09	0.999999999999892	1.07848850069357e-13	0.798162396176439	0.201837603823561	-0.425315747754069	-0.175156473230724	-0.551766599759128	-0.211947403344176	-0.437480260918109	-0.147107008076538	-0.5268369603863	-0.147477560572715	-0.127315279261421	-0.0487984844782238
1AH7	A	0.999999999998218	1.78162931089656e-12	1	3.03421667592717e-17	0.999999999999727	2.72645407573056e-13	0.999999999999871	1.29281475856949e-13	0.999765356583621	0.000234643416379041	-0.499826180890493	-0.253842136120522	-0.53502609589821	-0.162451699329604	-0.476520666275704	-0.145511959538694	-0.466134131996496	-0.0521382266722353	-0.26194929972365	0.0534692462223053
1AJ0	A	0.999985670311199	1.43296888011012e-05	1	4.77828137904388e-16	0.99999998701055	1.29894500798481e-08	0.999999999999993	7.15409212353398e-15	0.937390837228909	0.0626091627710913	-0.27579956692231	-0.00368041810351118	-0.476599086067027	-0.0862825879722301	-0.348267842440497	-0.0226415150842257	-0.456301954512778	-0.049570751789863	-0.140416659210874	-0.0268462494609841
1AK0	A	0.999999999999969	3.07990332074356e-14	1	1.98704317015096e-28	1	3.0695433269333e-22	1	5.12792903387746e-23	0.999996125072213	3.87492778736776e-06	-0.476573396489872	-0.147321847095729	-0.622436385684438	-0.0826951894327633	-0.566323326683576	-0.106732544935197	-0.567660005404459	0.0116188656620502	-0.302258820002208	0.037475173871351
1AKO	A	0.999977983335954	2.20166640458254e-05	0.999999997313601	2.68639902756408e-09	0.999999987857083	1.21429170252651e-08	0.999999930109963	6.98900367088873e-08	0.962985246844224	0.0370147531557759	-0.286309324498189	-0.0740667065529525	-0.375278423771513	-0.0671284130837936	-0.37269842230545	-0.1159287853439	-0.341058441218773	-0.026518256946172	-0.155147895908735	0.00681828991284236
1AMY	A	0.999999487813317	5.12186682573687e-07	0.99990188469522	9.81153047799808e-05	0.999999988031271	1.19687287143871e-08	0.405850321325034	0.594149678674966	0.999932977551543	6.70224484572208e-05	-0.263723827207901	-0.0142633037539193	-0.280997785065694	0.189188967386524	-0.294858137023591	0.0207156807174783	-0.251279252158863	0.254777747313335	-0.216292270118742	0.0147518741166148
1AQ2	A	0.999999336218546	6.63781454373363e-07	1	5.68675277862647e-37	1	6.68574670546358e-35	1	2.41315215390033e-24	0.999999999999764	2.35656619058758e-13	-0.247647448902423	0.099810980325467	-0.518122789667317	0.00405494075088823	-0.51157895746212	-0.0930803737288543	-0.434234124447004	0.0724949389317011	-0.322846320900557	0.0342089257650489
1AQL	A	0.999999999999993	6.79313683282048e-15	1	1.78660544758134e-31	1	2.54613378527468e-24	1	5.91117617416629e-30	0.97066250656558	0.0293374934344199	-0.344776679088176	-0.0624597325539948	-0.483856394912145	0.0236850304068287	-0.433299705058802	-0.0608273515141662	-0.473850530303512	0.0357848888439482	-0.148853233969724	-0.0959646808761392
1AST	A	0.999984400381203	1.55996187967649e-05	1	2.54338009505674e-16	0.999999999599149	4.00851428123418e-10	0.999999999999998	2.25917411603916e-15	0.898811703782594	0.101188296217406	-0.323731906202011	0.00531588651648172	-0.551715069393296	0.0622832900439637	-0.441149891663668	-0.00763866375340393	-0.538234228402787	0.0693755020143251	-0.167843986659324	-0.0819298632878491
1B04	A	0.999998854854275	1.14514572523936e-06	0.999999999999994	5.96514860314723e-15	0.999999999970091	2.99086718892586e-11	0.999999999999775	2.25200294541019e-13	0.974195327285896	0.0258046727141037	-0.310302999768638	-0.113589694567028	-0.512776015689585	-0.299188194493971	-0.406499031380999	-0.154853061912599	-0.478429835250698	-0.263655301414859	-0.156369855278827	-0.036446977180912
1B2R	A	0.999999999999999	5.82824970693793e-16	1	1.23391559744972e-27	1	3.13129765192108e-23	1	8.6523880263803e-22	0.99999857390372	1.42609628001563e-06	-0.486924271147817	-0.179634780783472	-0.592460831465336	-0.110442743114338	-0.550374107201439	-0.0974129356897083	-0.531108932446099	-0.0508150526778896	-0.300251049823075	0.0566835673910855
1BBS	A	0.999981269006276	1.87309937242866e-05	1	1.58394170106347e-23	0.99999999824072	1.759279598525e-09	1	1.8736261222626e-22	0.922050891567776	0.0779491084322245	-0.260350064848878	0.0565428607953553	-0.529319448723723	0.0752504397393695	-0.363472902695861	0.132238722144474	-0.520199322096573	0.087423980789073	-0.178624505634966	-0.130675173779516
1BF2	A	0.999999999993517	6.48320193759632e-12	1	6.75225084658812e-25	0.999999999999987	1.32315736191816e-14	0.999999999911744	8.82555838531614e-11	0.999999999999992	7.65079165668029e-15	-0.271230040703456	-0.0876604689663394	-0.383296854035834	-0.102129197787346	-0.296924735379804	-0.0839881256313989	-0.250046931021626	0.0531425807721446	-0.298634619615586	0.0819329046493963
1BG0	A	1	8.78979871557904e-18	1	5.81544587919734e-18	1	5.50222838391763e-16	0.99999988894424	1.11055759766412e-07	0.999999999947635	5.23650934025024e-11	-0.446447073237951	-0.0406422794596685	-0.480525464674264	0.197007670709234	-0.425868221931855	0.052127693814805	-0.427650757554089	0.325527193994411	-0.354380188639748	0.0347371800585847
1BH2	A	0.0372556814680817	0.962744318531918	1	1.86732151222818e-21	5.88475605665705e-07	0.999999411524394	0.999999999999891	1.08947708845005e-13	0.999999982860388	1.71396122049648e-08	-0.110512032783782	0.179997616714609	-0.56723048635596	-0.285771992871812	0.0172191794528752	0.295515930537036	-0.443950607536205	-0.171927642726275	-0.357856109657782	0.152401194815224
1BOL	A	0.99999999732978	2.67021949182657e-09	0.999999999394775	6.05224626361248e-10	0.999999999999969	3.1056779056625e-14	0.999999999988417	1.15833059468824e-11	0.018779437379785	0.981220562620215	-0.450156078927351	-0.217806496671076	-0.429119970884228	-0.110553299087922	-0.515575894132481	-0.168468465882536	-0.458057423189882	-0.0926990446064647	-0.0184639666278636	-0.187992844588222
1BP2	A	0.999987887118125	1.21128818753511e-05	0.999999609824411	3.90175588529366e-07	0.999992836548419	7.16345158138516e-06	0.999999995532042	4.46795851990579e-09	0.0113214997419758	0.988678500258024	-0.439398628405859	-0.173136618119417	-0.462150052561459	0.01793856878215	-0.425144932804034	-0.0819448701658371	-0.518912070499434	0.0329692643244531	0.0274847170400882	-0.266086024255453
1BQC	A	0.999999999974515	2.5484598937709e-11	1	5.99959579427382e-27	1	2.09984795230509e-22	1	1.93469530711101e-23	0.999689990674935	0.000310009325064582	-0.419661848747817	-0.177962254701956	-0.591470966336528	-0.173818164897091	-0.557581206587239	-0.20233549533437	-0.55913988557703	-0.167736691380498	-0.229057616243206	0.0198292771916915
1BS0	A	0.999999999914085	8.59154483508159e-11	1	3.89021918889824e-28	1	7.65657061673146e-23	1	4.3449253249683e-23	0.999991046602491	8.95339750919154e-06	-0.338449017719894	-0.0175412156304176	-0.540648345088696	-0.123207727105163	-0.483829688301731	-0.00865391559008386	-0.492294484181263	-0.0890155869503814	-0.243747991342515	0.0198817687860771
1BS4	A	0.999999994468458	5.53154158190502e-09	0.999988425006357	1.15749936427809e-05	0.999999999980282	1.97178788677215e-11	0.999995045954882	4.9540451184332e-06	0.299716288421072	0.700283711578928	-0.473480892281168	-0.164689537882176	-0.355994816894281	0.0139940474272696	-0.512478871126277	-0.105653040057159	-0.369521015942356	0.0373252952571168	-0.0557196637030092	-0.114566905670598
1BS9	A	0.999999999994356	5.64403501951599e-12	0.999999999999808	1.91752914427568e-13	0.999999999998995	1.00474923879739e-12	0.999999999999637	3.62961685825956e-13	0.654321493719637	0.345678506280363	-0.52406307960081	-0.261521012206684	-0.498053773604228	-0.0465808478395942	-0.508560887187832	-0.178390344640893	-0.49169747041641	-0.00234781775879718	-0.120406626051021	-0.091669249453708
1BT1	A	0.999986222457816	1.3777542183761e-05	0.999999998284161	1.71583861044967e-09	0.999996184666499	3.81533350072997e-06	0.994443074403846	0.00555692559615371	0.999999692941129	3.07058871389144e-07	-0.254810029282989	0.0225834343558149	-0.382541028124743	0.193299016066356	-0.275401772867101	0.0678331011378016	-0.312430037205705	0.263279286895373	-0.295346669017988	0.0447850919549589
1BU7	A	0.999942576414165	5.74235858352703e-05	0.999999931086807	6.8913193400643e-08	0.999999999875258	1.24742544618845e-10	0.99999999800042	1.99958027493424e-09	0.028197742681113	0.971802257318887	-0.208009520018193	0.036166321518062	-0.321903075151002	0.190353610034882	-0.317745681398569	0.0785523421246493	-0.334315442310363	0.17325090449184	-0.0670921375462052	-0.140966199732269
1BVV	A	0.461655975349708	0.538344024650292	0.999999062325969	9.37674031086414e-07	0.999973902550103	2.60974498970639e-05	0.999990962675216	9.03732478386387e-06	0.905998269516603	0.0940017304833966	-0.0945736608178177	0.102904483058626	-0.376212471483571	-0.0505419789671901	-0.341853061493849	-0.100649790818333	-0.343541795662523	0.00536106179247534	-0.155556942889802	-0.00110807388727477
1BVZ	A	0.999999999983814	1.61861125084061e-11	0.920826343443857	0.0791736565561432	0.999999999999944	5.61435108475553e-14	0.000370402435493997	0.999629597564506	0.999968141607498	3.18583925021525e-05	-0.285506301062428	0.00904943367021501	-0.292022052343437	0.278516565686465	-0.327589646575071	0.0957524795112787	-0.309021892672388	0.345830324336003	-0.210128528737024	-0.0985499702946254
1BWL	A	0.999999999999975	2.49698370029816e-14	1	1.34752508572961e-18	1	2.60483250830235e-20	1	2.81560589168824e-20	0.0204669948602934	0.979533005139707	-0.405491088816146	-0.149601215870161	-0.444646949036345	0.118031220261837	-0.457781919017618	-0.0953551193113661	-0.456465601326007	0.0892800491198279	-0.0895494143842375	-0.164523919847193
1BWZ	A	0.999999924517383	7.54826172067843e-08	1	2.66878410007468e-23	0.999999999889317	1.10683382467528e-10	1	5.84136376768439e-18	0.999995431251993	4.56874800682133e-06	-0.344269172957874	-0.080188864226748	-0.562049667239652	0.0158316662271319	-0.394069650461264	-0.0378276490993898	-0.501547266200618	0.0101951465978786	-0.301082301661842	0.0725133286252087
1BYA	A	0.99999999999136	8.64038954951437e-12	1	1.75333598429711e-24	1	4.55130603367047e-25	1	3.47550432420677e-23	0.951974422818778	0.0480255771812223	-0.340331307726111	-0.138379640195792	-0.447680381040082	-0.0292020805149843	-0.485337548054592	-0.198732321879997	-0.437157599126474	-0.0379578421650458	-0.139695433604259	-0.0866785250876577
1BZC	A	0.999999852764566	1.47235434166316e-07	1	2.28509078457966e-30	1	2.66543417061224e-18	1	1.4033068977136e-30	0.38046518260501	0.61953481739499	-0.319196287764738	0.0390279637975543	-0.608711191065087	-0.057157344137633	-0.488391891503325	-0.000815321900127793	-0.611285964191183	-0.0705640602183391	-0.126584371814087	-0.138740847107423
1C82	A	1	1.56595296417674e-22	1	4.95868683845051e-49	1	5.10667145146144e-34	1	9.56479609898222e-51	0.018923946431173	0.981076053568827	-0.370419761209321	-0.0888362864713732	-0.522790403836337	-0.0990808851900313	-0.439344344054947	-0.0350241628724681	-0.523605937519892	-0.00761608676107847	-0.158732911445099	-0.189323485705796
1CA2	A	0.99999999951187	4.8813019213704e-10	0.999999960221392	3.97786084402233e-08	0.999999999999889	1.11226221919099e-13	0.999996655369717	3.34463028279506e-06	0.988246550638143	0.0117534493618575	-0.393245157396098	-0.0221637414675446	-0.357810772372376	0.0621819630384848	-0.456050448911259	0.0120865476056841	-0.340989277632797	0.157461530921576	-0.19984851768616	-0.078209940000675
1CB8	A	1	1.39824499934917e-27	1	4.67112315609865e-48	1	2.26596610502753e-37	1	1.38816346016572e-37	0.99999999996635	3.36496622334651e-11	-0.409509440607884	0.00863129681261551	-0.52733292430346	-0.0494693024975059	-0.475502198303154	0.0769368156180382	-0.486999002424049	0.136775200636141	-0.282846279597173	-0.108426169077595
1CBX	A	0.997581488575649	0.00241851142435061	1	7.92854328082368e-23	0.999942428547466	5.75714525340262e-05	1	5.85772152740585e-21	0.986645555017948	0.0133544449820517	-0.218790217166642	0.0988549443160833	-0.531795123741317	0.0297361088412824	-0.277608432905917	0.128304939284721	-0.516311703626609	0.0807285954758804	-0.173752115782243	-0.0512092208174682
1CDG	A	0.999999928994983	7.10050171644576e-08	1	8.60275347578905e-35	1	3.7518489145056e-21	1	4.11467219690316e-26	0.999999997909249	2.09075062268085e-09	-0.216470065578737	-0.00170165790444563	-0.490005323645476	-0.211789564912344	-0.359075602876616	-0.0303140559651265	-0.413476586201145	-0.130113472507712	-0.237949150897659	-0.00429220631333599
1CEL	A	0.9999999998201	1.79899844806142e-10	1	1.18461607659648e-22	0.999999999999181	8.18627177525468e-13	1	2.69859552584545e-17	0.999995610268878	4.38973112163334e-06	-0.317397243040071	-0.0503823529388811	-0.463218991734535	0.091067538227364	-0.348733850458818	-0.0334613491039611	-0.418307661345201	0.126497952149649	-0.23765344235809	-0.0339976699520849
1CHD	A	0.999997436664843	2.56333515660671e-06	0.94122870205027	0.05877129794973	0.999997019157403	2.98084259687175e-06	0.754292038161103	0.245707961838897	0.839147219049757	0.160852780950243	-0.401029036401458	-0.210433713025645	-0.195819800276797	0.104991637621572	-0.377435385476232	-0.157646041768981	-0.176694437982196	0.142065402722954	-0.129903130095818	0.0182467936826128
1CHK	B	0.999953526358142	4.64736418583402e-05	0.999999999921241	7.8759329565215e-11	0.999999426964928	5.73035072259152e-07	0.999999998734215	1.26578555146585e-09	0.941423056538801	0.0585769434611993	-0.310755120869607	-0.132523258616506	-0.426878101244177	-0.0751722265834249	-0.368321437442403	-0.157174467749256	-0.401164163095333	-0.057397102215839	-0.158955240769898	-0.047458897911632
1CM0	A	0.978062950741271	0.0219370492587294	0.999956709066925	4.32909330752809e-05	0.999828959777157	0.000171040222842659	0.999714802344192	0.000285197655807916	0.868239440809568	0.131760559190432	-0.214900203141748	0.0200244247721924	-0.357602324656371	-0.112706307482798	-0.319427568289438	-0.0233104760035328	-0.310914836757126	-0.0299800607923706	-0.156018777233453	0.036939702548648
1CNS	A	0.999993396607043	6.60339295691827e-06	0.999999999999981	1.92495081564445e-14	0.999999999981537	1.84627337695603e-11	0.999999999999882	1.18412308219032e-13	0.860168137663248	0.139831862336752	-0.307212045315672	-0.0310161512601713	-0.479233945105372	-0.031641717689642	-0.430587331994032	0.0405658170434836	-0.466138447557233	0.0032462815881953	-0.142361321539867	-0.0742128953149847
1COY	A	0.999999999999543	4.57324860021656e-13	1	3.19019801776124e-29	1	2.44525827603425e-19	1	1.58451130675846e-23	0.999997986640057	2.01335994330689e-06	-0.336010060871801	-0.0797102800984701	-0.480502581703621	0.0239998383983375	-0.401260347851211	-0.0668476626327843	-0.437683084722371	0.0554484231366965	-0.226563322813618	0.0183605640398509
1CQQ	A	0.997034432070525	0.00296556792947535	0.997735794897455	0.00226420510254469	0.999567894569068	0.000432105430931772	0.998586789254285	0.00141321074571534	0.384092809891477	0.615907190108523	-0.270878005664041	-0.107230116142321	-0.257468691673779	0.0306869326150099	-0.291743569011383	-0.053672942756546	-0.267857561409406	0.0394497152862843	-0.0200306939361629	-0.0750479141373424
1CVR	A	0.999999819239765	1.80760235056852e-07	0.543113405139472	0.456886594860528	0.999999998682607	1.31739302265131e-09	0.00332924039489892	0.996670759605101	0.997197841725034	0.00280215827496638	-0.305146281111812	-0.159772542078924	-0.129922720795512	0.126857103986034	-0.313825194644993	-0.0947344020319039	-0.100971728080011	0.189686564287385	-0.165245117752612	0.022102761685058
1CWY	A	0.0576605405854336	0.942339459414566	1	3.95518956590966e-46	0.999999999999999	6.36705291932989e-16	1	8.37202957307095e-38	0.99999999527571	4.72428998572373e-09	-0.136625982922428	0.17196562774789	-0.608601463686006	-0.208598143349373	-0.363063027715584	0.0372601081519529	-0.554810784072823	-0.161440448655683	-0.274324541277131	-0.0394046069288434
1CZ1	A	1	1.33354422381559e-16	1	2.67114959847635e-25	1	5.4927080287188e-25	1	1.1539851634855e-20	0.999976853361249	2.31466387511758e-05	-0.417093742138698	-0.0745280606066738	-0.50029278084976	-0.0292129778759355	-0.497175072396806	-0.0193310040001818	-0.456511442967213	0.0257736286106202	-0.233467776046263	-0.0432014118183609
1CZF	A	0.999999899275481	1.00724519176518e-07	0.999999999789551	2.10449391651389e-10	0.999999999463202	5.36798227199734e-10	0.999999999999881	1.1901059648438e-13	0.000565187346196737	0.999434812653803	-0.365876941152351	-0.215451419840527	-0.355230330301867	-0.043167530306332	-0.36155617247753	-0.11215301871509	-0.409266808710713	-0.0750750261468649	-0.00442300167157736	-0.208998475588079
1D1Q	A	0.999999998813262	1.18673772169307e-09	0.999993329583389	6.67041661071327e-06	1	1.85247049463964e-16	0.999993557956859	6.44204314109482e-06	0.491291680936845	0.508708319063155	-0.488225950318648	-0.116946372331922	-0.402213843443384	0.161896750108891	-0.609475977375052	-0.0930647165302576	-0.416960884132011	0.199559666866222	-0.118596888330048	-0.120404163731287
1D4C	A	1	8.94136938057504e-32	1	8.82944072628036e-36	1	7.9207501199555e-48	1	3.8962448344468e-32	0.999773437227926	0.000226562772074021	-0.47578759651783	-0.0761602596675587	-0.503527576527744	0.0957111829281901	-0.563924570271729	-0.046869680109498	-0.497544223581639	0.173758477566464	-0.207607236172625	-0.120434357361043
1D6O	A	0.95097541960481	0.04902458039519	0.999508614997466	0.000491385002534452	0.997954359686322	0.00204564031367795	0.995893293724341	0.00410670627565912	0.893478203142746	0.106521796857254	-0.233966829993812	-0.02952475258876	-0.36588780676117	-0.0365409770483913	-0.375230070783307	-0.188169703221146	-0.312562673526396	0.0129332914528587	-0.198214938955307	0.018138486974509
1DDJ	A	0.999999999787917	2.12082774093035e-10	1	1.19968608896048e-19	0.999999999991391	8.60892014219266e-12	1	7.91419896879453e-18	0.98506769895749	0.0149323010425098	-0.423884966401366	-0.132463200199953	-0.54531317383526	-0.0122514319719673	-0.4404034872797	-0.0962878656649245	-0.52267091722593	0.0152953185982419	-0.185499694023769	-0.033090656580825
1DGK	N	0.99999999950607	4.93930524597331e-10	1	9.28346353506873e-28	1	4.22246828047454e-16	1	1.77384987590166e-31	0.000191039798161524	0.999808960201839	-0.216190816073181	0.0118637413286895	-0.365473688263785	0.068814908973495	-0.293987374304773	0.107160202372365	-0.387030742651197	0.0675680119367982	-0.0822975893965584	-0.159797248677121
1DGS	A	0.999997462717098	2.53728290203145e-06	1	8.13529522411747e-20	0.999999999999994	6.26222390182078e-15	0.999999999999993	7.04624148140779e-15	0.999988454552232	1.15454477680858e-05	-0.208864232502839	0.015869506071272	-0.375019698318432	-0.0160399882678604	-0.326656259095416	-0.0160766466994919	-0.329121819016372	0.0497304546516937	-0.199628181729931	-0.0391071325967514
1DIN	A	0.989558840194638	0.010441159805362	0.999999988532879	1.14671210398345e-08	0.999999972090992	2.79090078151522e-08	0.999988295481783	1.17045182171634e-05	0.999021252864832	0.000978747135167991	-0.217901261628984	0.095894128957022	-0.41365327486368	0.17011330161253	-0.373910960070648	-0.00107340728920598	-0.377454073739249	0.232118340267013	-0.241461850511057	0.00936305803882833
1DNP	A	1	8.87971634402898e-18	1	6.01025882227306e-29	1	1.03428848029036e-26	1	9.39725065656523e-34	1.56351065859684e-05	0.999984364893414	-0.395267875780308	-0.0494817431761577	-0.493806214382718	-0.0489780285103945	-0.475627995098769	-0.0362750039245249	-0.52862837854281	0.0586127503282902	-0.116742090005281	-0.243092699855
1DVE	A	0.999999938542969	6.14570306021821e-08	1	8.29790507521733e-21	0.999999998403418	1.59658197897301e-09	1	2.38595638419445e-17	0.999652339821507	0.000347660178493093	-0.390840822231161	-0.102592287087615	-0.595192788365771	-0.0721295455919612	-0.415317263561541	-0.00542014997874282	-0.548737116321684	-0.0236865529986124	-0.268508713468925	-0.0199649917549301
1E0C	A	0.968911695486156	0.031088304513844	1	2.75721709602697e-16	0.999984679570582	1.53204294184647e-05	1	2.21690996029011e-19	0.000803392998520705	0.999196607001479	-0.187800245202457	0.1018582357963	-0.483393052940466	0.0274659713884117	-0.288024366886308	0.0668671765335288	-0.522159739792461	0.0133481762328685	0.00656792713302898	-0.226839580965783
1E1A	A	0.999999999999991	8.79332802995978e-15	0.999999690578513	3.09421486776023e-07	1	8.42574343279027e-19	0.9998170394954	0.0001829605045998	0.998311970367448	0.00168802963255244	-0.504075675172477	-0.286563023297032	-0.305557344939443	0.0439689109312367	-0.525472489588305	-0.234077503825049	-0.254139354710043	0.107391253524036	-0.208026307732259	0.057621322811268
1E6E	A	0.999999999999863	1.36699015903072e-13	1	7.01353122520653e-61	1	1.59956845381966e-35	1	1.39863671464438e-39	1	5.01454820381275e-22	-0.35930500420482	0.0925149542819549	-0.689401201103409	-0.194857504413657	-0.543969912622066	0.0142012135835594	-0.576993353745229	-0.115004004641154	-0.448470671722319	0.0993282052228448
1EB6	A	0.999848314529418	0.000151685470582214	0.999999991369383	8.63061700862475e-09	0.999989724347125	1.02756528746067e-05	0.999999998419368	1.58063163844353e-09	0.154793177960546	0.845206822039454	-0.332549201262626	-0.132949532099399	-0.45064557932891	-0.130569696792709	-0.351656059416532	-0.0471036507160214	-0.462323357916882	-0.106853661284535	-0.0428512128507281	-0.144219476717282
1EH5	A	1	4.8153261881617e-17	1	1.02512237578245e-24	0.999999999999998	1.54532125200813e-15	1	9.33450139739518e-24	0.901046370193807	0.0989536298061926	-0.517577724438894	-0.203950414749261	-0.595396302042522	-0.202235827884115	-0.472320755575818	-0.089024402631838	-0.565585319659851	-0.0731452757352785	-0.169851763785763	-0.115540465243409
1EUG	A	1	8.35464213606454e-17	0.999999999999859	1.40447949634233e-13	1	2.63839877206534e-20	0.999999999995828	4.17221383588529e-12	0.967433581250154	0.0325664187498455	-0.542828431355636	-0.140725736228832	-0.48373523834241	0.0592402836139609	-0.582919469724182	-0.119899983456032	-0.461142091864706	0.0784486621952564	-0.180832802748519	-0.0556492633443963
1EUU	A	0.99865533003416	0.00134466996584027	0.999919273940873	8.07260591267755e-05	0.999457029128664	0.000542970871335883	0.999966596173978	3.34038260218393e-05	0.292672754712301	0.707327245287699	-0.155982529208325	-0.0512876289452121	-0.193366235070783	0.0819906432676733	-0.158011457828049	0.0163264929284468	-0.195182961536705	0.0673191770247867	-0.054665613542584	-0.0768883998440516
1EX1	A	1	5.23099038186403e-23	1	8.9885736751176e-43	1	6.45378253426651e-49	1	4.93251177635188e-40	0.998181003128925	0.0018189968710755	-0.396498616395214	-0.0243028270857725	-0.529399243151872	-0.0848466348295012	-0.557110194821967	-0.0543481635837388	-0.518246765698747	-0.109566599765224	-0.174753550392911	-0.10004378463359
1EXN	A	0.999980279857628	1.97201423723046e-05	0.999995305693019	4.69430698058099e-06	0.999999787611724	2.12388275672698e-07	0.999997677576514	2.32242348558787e-06	0.330983185329083	0.669016814670917	-0.353987610467711	-0.2266363150554	-0.299315936789505	0.044210476793499	-0.409349970170494	-0.25696221817408	-0.305641557847445	0.0299460964624284	-0.0551796124168868	-0.0910295792871336
1EXP	A	0.999964531452427	3.54685475729398e-05	1	3.64716789971749e-20	0.999999999979808	2.019205249961e-11	1	1.03026849734179e-18	0.965810157144034	0.0341898428559663	-0.252175551891041	0.00444337542249199	-0.521652180717335	-0.173910823574798	-0.38680838077504	-0.0648590138594447	-0.491311844229869	-0.103510329662611	-0.157330910524667	-0.0603403965717248
1EYP	A	0.999998464624295	1.53537570461074e-06	0.999999947418896	5.25811038476038e-08	0.999999747846599	2.52153400782655e-07	0.999999698265657	3.01734342619037e-07	0.851598079577436	0.148401920422564	-0.434328687678475	-0.281821827511519	-0.412551714361178	-0.167471380661971	-0.423502369247588	-0.229960512417075	-0.389726784891696	-0.151121422369135	-0.127892227927572	-0.00295577215763995
1FF3	A	0.999930755379069	6.92446209313511e-05	0.999999999996689	3.31092541445789e-12	0.99999994695566	5.30443397561577e-08	0.9999999999556	4.44001866497658e-11	0.93060473187306	0.0693952681269399	-0.302352181803523	-0.0681245616948086	-0.493829733286405	-0.165547853437392	-0.390219724345999	-0.0750644944441869	-0.470648297626053	-0.151991545466644	-0.156287426356104	0.00224844831869131
1FGH	A	1	2.33919805859373e-38	1	2.21838412469428e-57	1	3.22660762351317e-51	1	1.97250294019142e-44	0.999999999999888	1.12465440709495e-13	-0.45726313515582	-0.0664745662218946	-0.541904203687921	0.0342907159304713	-0.517329896789216	-0.0517065343511962	-0.491701968709312	0.0971362515661982	-0.277934891715953	-0.0346543808453404
1FHL	A	0.999999999581094	4.18905838549606e-10	1	5.7144467027173e-19	0.999999999993718	6.2818728569001e-12	0.999999999999652	3.47980257820053e-13	0.99999835782715	1.64217285038082e-06	-0.362830459960659	-0.108554676949523	-0.479780561944808	0.100132412374533	-0.391765434190581	-0.109984813868216	-0.423623938273744	0.160242320126636	-0.280464827733495	0.0465504309261873
1FOA	A	0.999999999741777	2.58223386824362e-10	1	1.10887194732467e-23	1	8.02095611234232e-20	1	2.31472540112521e-17	0.999999520949044	4.79050955927417e-07	-0.349552171871105	-0.0348457541744185	-0.519288429221197	0.0716411162644389	-0.485436355976662	-0.107368865906064	-0.459779503477141	0.11575015669499	-0.285764873827085	0.00964554140212682
1G24	A	0.999999999998974	1.02572257703346e-12	0.999999999997503	2.49692324864588e-12	1	3.34536980500175e-17	0.999999692146138	3.07853861906586e-07	0.999991889326277	8.11067372284177e-06	-0.506326667287878	-0.180964922416053	-0.510590012552165	0.215640407336072	-0.556298452588401	-0.0946247116217093	-0.458449101705003	0.29823041185705	-0.330000161716636	0.0604227282049539
1G6T	A	1	7.75276729976583e-17	1	3.45602925256127e-27	0.999999999999999	1.38349632739183e-15	0.999999999988622	1.1378425561687e-11	1	3.03735278117822e-16	-0.406875587773305	-0.0848670417861307	-0.50434971526585	0.0900333984861463	-0.385439624626696	0.0240154277162054	-0.401791376580747	0.237451664732007	-0.396209536405722	0.0583589333269882
1G8O	A	0.999985450765487	1.45492345130188e-05	0.999999999999995	4.70696727080014e-15	1	2.27302515863185e-23	1	8.44368990749569e-18	0.00179065832816161	0.998209341671838	-0.276671838635979	-0.0449136820783127	-0.453200303187632	-0.00330025457681316	-0.561971865809453	-0.12672541564921	-0.489567651165946	-0.00723096529824032	0.002282603426918	-0.207638089343624
1GA8	A	0.999999925108778	7.48912221609694e-08	1	3.89436866395417e-20	0.999999934468302	6.5531698473866e-08	1	4.30832148235153e-17	0.999096898485952	0.000903101514048069	-0.33832107539195	-0.0217319186208528	-0.531343867322111	0.0436685466685902	-0.339258050385341	0.0142933597494643	-0.504665786919549	0.125381904522619	-0.227626671757176	-0.0384465995029899
1GAL	A	0.999999998564449	1.43555052859037e-09	1	1.69885209116011e-25	0.999999999998251	1.74936519174975e-12	0.999999999998874	1.12641199673312e-12	0.999999999999849	1.50819779626375e-13	-0.261193440698593	0.0238447561176427	-0.426995209802971	0.0703218761992752	-0.300796037823665	0.040555741661622	-0.346627994236772	0.180972362157099	-0.325231370894348	0.100596423480533
1GCU	A	0.999999999816978	1.83021899214352e-10	0.999999999999725	2.74649750156765e-13	0.999999999999996	4.45511203433167e-15	0.999999999999968	3.24066217090176e-14	0.105539648997012	0.894460351002988	-0.426378367626367	-0.21443987342506	-0.436597951586127	-0.115283309895948	-0.454140969555759	-0.0680785901249078	-0.442505958533625	-0.0718725702240114	-0.0668599738902814	-0.137610273951323
1GOG	A	0.999999999760218	2.39781537494528e-10	1	4.99802183720707e-27	1	1.66498945288868e-18	1	2.21533982069278e-24	0.997748981375054	0.00225101862494584	-0.268086866374877	0.0723822418710549	-0.416878761160118	0.0368009885177319	-0.348577934912364	0.0376619687415441	-0.408422127394846	0.10929504655383	-0.171348109072934	-0.10328876637283
1GP5	A	0.999988742667483	1.12573325169054e-05	0.999964009858809	3.59901411911603e-05	0.999999999999573	4.26552459788059e-13	0.967549888746101	0.032450111253899	0.998928010455887	0.00107198954411268	-0.257921699583499	0.054508112394058	-0.29037947135334	0.168902086108208	-0.390047290491298	-0.0198531691627456	-0.268260901194405	0.231455512737005	-0.198273432200094	-0.0241782733370319
1GQ8	A	0.999995381560659	4.61843934050573e-06	0.999998055690378	1.94430962222863e-06	0.999999990427128	9.57287196058003e-09	0.999997799283795	2.20071620525168e-06	0.53092949514292	0.46907050485708	-0.277885839688704	-0.0556169196792577	-0.310915104005014	0.137035067869078	-0.332749033993161	-0.0348808333162863	-0.317565137563379	0.155174177435993	-0.105878820525792	-0.102174669603533
1H19	A	0.99999999992099	7.90097186045647e-11	1	8.38629041372299e-76	1	6.68511930376099e-23	1	4.69097462116292e-49	1	1.78775011399315e-27	-0.302226292422603	0.139028068049399	-0.658376574030907	-0.0376778737223605	-0.400630647990191	0.0867053683175797	-0.553587943273753	0.033005670228302	-0.429661673352339	0.0464194786877084
1H3I	A	0.888151279149128	0.111848720850872	0.970365956266908	0.0296340437330918	0.886423237575774	0.113576762424226	0.980054243603546	0.0199457563964543	0.399909534067573	0.600090465932427	-0.119761452276598	-0.0174155744973205	-0.154821499548603	-0.0211554962171129	-0.145930671810999	0.0864428528781332	-0.163106447389501	-0.0194854237751554	-0.0139595443184249	-0.0544127666374022
1HKA	A	0.999422661365299	0.000577338634700679	0.999999376243681	6.23756319475168e-07	0.99999758589471	2.41410529048094e-06	0.999997176175486	2.82382451353191e-06	0.819074526264504	0.180925473735496	-0.34465196868329	-0.177647914238419	-0.583929715556491	-0.458615350509578	-0.464566366967108	-0.276270359342031	-0.557606128818049	-0.435837954794389	-0.138431374621907	0.0153020039931491
1HPL	A	1	4.25132138511872e-29	1	5.96011657640558e-27	1	2.82372084784802e-25	1	1.92345420043033e-20	0.999999690134825	3.09865175278911e-07	-0.514774546671258	-0.126894809083979	-0.486998776209956	0.0337929625087324	-0.473087851031178	0.0317709141064315	-0.462102785635548	0.191959133634289	-0.264291926286672	-0.0740791411544986
1HPM	A	0.95873227200365	0.0412677279963497	0.999999999118836	8.81163669792014e-10	0.677367961476566	0.322632038523434	0.999796330876889	0.000203669123111127	0.999995674452855	4.32554714499833e-06	-0.149773331572024	0.0776287564762985	-0.324269501553033	-0.0279888239153699	-0.139513011439894	0.124933394540494	-0.230930822959388	0.0989355217127027	-0.274666473245844	0.114038592415885
1HQC	A	0.996776170133803	0.00322382986619639	0.638851588048744	0.361148411951256	0.997612921262894	0.00238707873710588	0.588815304152907	0.411184695847094	0.552632574261631	0.447367425738369	-0.249011170158594	-0.164669040456232	-0.127126773087538	0.112162452902791	-0.255284280821534	-0.168920890753324	-0.135249133950168	0.126666981266879	-0.0539057165737439	-0.0395334082197008
1I1E	A	0.999999999992258	7.74233497647346e-12	1	4.85873352711292e-23	1	3.57820741614244e-31	1	6.3497885094701e-26	0.00130517569741923	0.998694824302581	-0.197469446452073	0.00409224365798768	-0.277080235463651	0.0061712391768749	-0.322791433054787	0.0329765535986789	-0.293924149707516	-0.0138464264072421	-0.0860866867337866	-0.132666980049117
1I1I	P	0.999999999912064	8.79358840820631e-11	1	4.459213133642e-29	1	8.25425563581384e-22	1	8.9735740691553e-17	0.999999999999503	4.96927210860983e-13	-0.259360937339528	-0.000367107248939925	-0.425182376613286	-0.0553818525988839	-0.376129334763029	-0.0807015028400137	-0.326175828184277	0.0368627542649741	-0.288204758124988	0.0388619570860402
1I9A	A	0.999798860724178	0.000201139275821739	0.99999988798891	1.12011089580759e-07	0.99991555671569	8.44432843102646e-05	0.999949892600921	5.01073990787846e-05	0.997769677069949	0.00223032293005104	-0.306044526425835	-0.0327360042385878	-0.458511179091946	0.227421839762396	-0.321210206781323	0.041251269416676	-0.418644553720871	0.276501092339901	-0.264325491605178	0.0516941384624744
1IDJ	A	0.999999999998459	1.54068467096283e-12	1	1.81620579405743e-23	0.99999999999867	1.33011538984356e-12	1	9.18105867648773e-18	0.999998021794365	1.97820563534802e-06	-0.426582731727485	-0.21940199234261	-0.53394316029169	-0.207225666438782	-0.37608942802542	-0.012587789631618	-0.451638139938831	-0.0976388688521906	-0.26953888216761	0.0475063854157621
1IG8	A	0.999998818058487	1.1819415125284e-06	1	3.26804229145076e-53	1	2.07162529385292e-18	1	8.03330613146613e-41	0.999999999999593	4.06811621263709e-13	-0.268790497206327	0.129031404604173	-0.648263688879405	-0.171312508844005	-0.402209284231067	0.0531332521577256	-0.580493706061895	-0.130739467915416	-0.338893754716033	0.0182212950735181
1IM5	A	0.999226335115383	0.00077366488461681	0.999999995746961	4.25303858179445e-09	0.999987325028328	1.26749716717181e-05	0.999997668740387	2.33125961325345e-06	0.998178974239499	0.00182102576050104	-0.282505970630273	-0.0559427674821955	-0.440178770537748	0.000579370851727718	-0.348552641978455	-0.0594404904830196	-0.368982274763018	0.0380334140583984	-0.2810084283841	0.108280713349726
1INP	A	0.999999999998139	1.86047726271039e-12	0.999999998637836	1.36216448437197e-09	1	2.62168238450736e-23	0.999999969381047	3.06189527441799e-08	0.957407227631162	0.0425927723688384	-0.355494641558714	-0.00740026028861649	-0.358276576536394	0.186263554828932	-0.482202736243722	0.0682137487595712	-0.362856715734174	0.23065547007463	-0.149214218407799	-0.0832444856047639
1IU4	A	0.0349183156620386	0.965081684337961	0.998739979758305	0.00126002024169538	0.011245042034826	0.988754957965174	0.999150855193169	0.000849144806830419	0.402498688467523	0.597501311532477	0.0117579288945375	0.141390681477258	-0.206140637574375	-0.0555332818977285	-0.0703359973538735	0.177485363368332	-0.210056471713083	-0.0490128600826246	-0.0264251634976865	-0.0555056307322931
1J00	A	0.999287635550897	0.000712364449102934	0.99999972738242	2.72617579432493e-07	0.999990796947565	9.20305243545007e-06	0.999999887403745	1.1259625483271e-07	0.292295426762658	0.707704573237342	-0.302354074077828	-0.115912762737867	-0.424340124722926	-0.162514702673353	-0.37815693427264	-0.149317851202933	-0.425089312243744	-0.131688805735013	-0.0400112639644394	-0.107624379232054
1J09	A	0.999999903718876	9.62811242811807e-08	0.999999999848368	1.51632324907451e-10	0.999803381335686	0.000196618664314238	3.11690539866533e-05	0.999968830946013	0.999999999999995	4.72638343877927e-15	-0.258510232481263	-0.0110696154321009	-0.379610927692141	0.239330261943782	-0.223803331894669	0.121675314878738	-0.272513566552193	0.338254266989891	-0.378345515240962	0.115895470330213
1JH6	A	0.99999999990636	9.36400392862936e-11	0.999999999363116	6.36883857978844e-10	0.999999999977946	2.20539865979613e-11	0.999999999267818	7.32181819871335e-10	0.534804013970701	0.465195986029299	-0.555026704470455	-0.327005056645682	-0.469483683253692	-0.122104676471872	-0.53303259928847	-0.247314691282251	-0.467017067370611	-0.11624016135391	-0.0897152175178817	-0.0807418914177673
1JMS	A	0.999999998045676	1.95432373030956e-09	0.999991089183824	8.91081617570325e-06	0.999999999997435	2.56516791442493e-12	0.163766912433809	0.836233087566191	0.999998254903649	1.74509635060359e-06	-0.325264702752139	-0.0203894307293224	-0.390853070880096	0.31020496356934	-0.385526549497784	0.112060648778249	-0.338513591374644	0.350107672218451	-0.27124858002732	-0.052533675487229
1JOA	A	0.999999999999809	1.90991860840191e-13	0.999999999941646	5.83538200337998e-11	1	3.23296476607462e-16	0.999999999027489	9.72510569188611e-10	0.943393310901455	0.0566066890985454	-0.384011087597891	-0.166782616200757	-0.370287957502365	0.202335656702802	-0.402760175788387	-0.130015988813134	-0.377356101929193	0.242410751657192	-0.149238795626592	-0.0992930997412852
1JS4	A	1	7.58092976631462e-24	1	1.92221103564414e-43	1	6.78231182089455e-31	1	8.64296656419808e-39	0.999977760317919	2.22396820814285e-05	-0.417149200654063	-0.122775849681511	-0.526922305647234	-0.00959851902763592	-0.453003172039685	-0.00637441127021465	-0.5015338724705	3.87155019735243e-05	-0.218208162094793	-0.115238220917369
1K30	A	0.999831778292684	0.000168221707315708	1	2.56411177504961e-17	0.999999976658894	2.33411058670512e-08	0.999999999857848	1.42152322317205e-10	0.999999819622271	1.80377729352517e-07	-0.216795432951573	0.0161708949314161	-0.456242219050813	-0.150500658494093	-0.308341349505154	-0.0554669421867717	-0.344597097964034	-0.0385137534436667	-0.330829798341846	0.172925065297458
1KL7	A	0.999999999999994	6.20703748820226e-15	1	1.57334880868085e-66	1	1.16624147133572e-24	1	2.19771013542947e-54	0.999999999999284	7.15903695995042e-13	-0.351115054257702	0.0386856511610853	-0.710305992141454	-0.308195030687108	-0.444783744547661	0.0363146572592473	-0.638115236073486	-0.176429078883632	-0.325055581781084	0.0218324019446232
1KNP	A	0.998993920680143	0.00100607931985684	1	5.29970790086481e-26	1	1.92131816550046e-27	1	2.8512517259934e-24	0.981751880583588	0.0182481194164116	-0.19927998021794	0.119705295052331	-0.445197630878812	0.029338069900691	-0.462325380368488	0.0886852262911159	-0.435619196932714	0.0737970099695727	-0.139363050981534	-0.0673470195932365
1L1D	A	0.999989740109924	1.02598900760659e-05	0.999999997989423	2.01057656022214e-09	0.999999999977822	2.21778759748405e-11	0.999999996121896	3.87810409488642e-09	0.658569266104604	0.341430733895396	-0.395495048432188	-0.0909364717866404	-0.496705113235796	-0.0356658570566895	-0.546985079330745	-0.0997614710772875	-0.488660064398048	0.00752628397999267	-0.131037069535387	-0.0896377312499144
1L1L	A	0.999999999999996	4.32476995757244e-15	1	6.77463389858242e-41	1	8.86368712104458e-27	1	1.21918083737787e-20	1	5.55670962902667e-21	-0.301028286847473	0.0522354761333235	-0.477204088077552	0.0203324392442879	-0.394088053535556	-0.0380656840082368	-0.368627082591553	0.134100711079897	-0.357090075281346	0.0793245875911924
1L6P	A	0.989100744507701	0.0108992554922988	0.984350810310578	0.0156491896894222	0.997534750424956	0.00246524957504438	0.996466755284132	0.00353324471586805	0.182360514432997	0.817639485567003	-0.342467096615165	-0.221351145905424	-0.447538235034787	-0.378983638940558	-0.383946552814921	-0.241825580187444	-0.477553385392829	-0.39064727469701	0.0393319917726005	-0.161259718130148
1L7N	A	0.99999999924167	7.58330002348775e-10	0.999999999993015	6.98519295950404e-12	0.999999996652803	3.34719661866792e-09	0.999999999993589	6.41058741012733e-12	0.478552740731581	0.521447259268419	-0.464488597698917	-0.198330194813803	-0.468970661681029	-0.0137942787532436	-0.42147283275979	-0.0836631165186486	-0.469571510168775	0.00916975643588739	-0.113175333937984	-0.11673509295133
1L7Q	A	0.999998609377847	1.3906221524928e-06	0.999999974925131	2.50748692723171e-08	1	7.15086077053824e-19	0.999999999999996	4.12205215440378e-15	1.64389745312514e-07	0.999999835610255	-0.219392331286081	0.0457403924391874	-0.277588221777685	0.13677644147613	-0.369004837185465	0.00516221634787052	-0.356485815073193	0.140362558638066	0.0138381528968877	-0.231140669603751
1L8T	A	0.999999800752836	1.99247164024998e-07	0.999999999241912	7.58087768475551e-10	0.999999995602086	4.39791428170356e-09	0.999996947508849	3.05249115082441e-06	0.999751711898922	0.000248288101078123	-0.333705913831216	-0.0270874726288992	-0.406744961396763	0.144681348323644	-0.369065885558833	-0.00985564168232683	-0.349595817367649	0.182256381627556	-0.247777730499289	0.0153708023639429
1L9X	A	0.999999999814117	1.85882979769074e-10	1	3.4785874826128e-21	1	3.26841883244355e-16	1	7.0459096112454e-19	0.995087223438071	0.0049127765619289	-0.390234634276782	-0.0978054519026417	-0.529095756322521	-0.0358691733675512	-0.479257206340966	-0.115117045388772	-0.50193135734125	-0.00329755371887262	-0.194187550970934	-0.0394345454803497
1LBA	A	0.999999952197573	4.78024271081317e-08	0.999999999999428	5.72245364714448e-13	0.999999867396435	1.32603564576087e-07	0.999999999983121	1.68787151453092e-11	0.967208374325486	0.032791625674514	-0.467443341323454	-0.124563181987385	-0.584444542821246	-0.176785087822707	-0.441948194565737	-0.0194456965167949	-0.53849544305833	-0.0515826733220522	-0.21776938703668	-0.0471479503841441
1LDM	A	0.999999999991203	8.79746553940953e-12	0.000652414431934944	0.999347585568065	1	1.25901325453067e-22	6.40109676947926e-09	0.999999993598903	0.999990195100525	9.8048994752893e-06	-0.387021023888101	0.0865278192061303	-0.322641807725714	0.378370049620274	-0.513942025794193	-0.0128902564531568	-0.287254734248879	0.426536133065013	-0.268013574090106	0.066519364230867
1LJL	A	0.999998967026007	1.03297399332381e-06	0.99999978987879	2.10121210311142e-07	0.999999999882299	1.1770082754052e-10	0.999999998116027	1.88397283639337e-09	0.00888644522551729	0.991113554774483	-0.453356746419946	-0.133694180429297	-0.466538352804023	-0.0942141601488722	-0.552667854424036	-0.112524989773066	-0.533139507445629	-0.158157862401075	0.0421745597966419	-0.267608470323519
1LVH	A	0.999999999566732	4.33268090749034e-10	1	5.20419819367593e-19	0.999999999999958	4.23476203787112e-14	0.99999999999999	9.8128911027606e-15	0.999946968511595	5.30314884044289e-05	-0.44910134845054	-0.169822930333833	-0.619061024212673	-0.309283272288013	-0.504704483643945	-0.11819701373214	-0.51955336746078	-0.145490312991605	-0.295126658294853	0.0403883091856566
1M53	A	0.999999999999266	7.34336933304203e-13	1	4.25095641134285e-59	0.999999999998983	1.01680476371112e-12	1	2.4151039594348e-50	0.999999998239845	1.76015462491948e-09	-0.310888201774152	0.0338123261149354	-0.647153063351356	-0.239753456437014	-0.321508322582459	0.0986380091071292	-0.599844256376486	-0.185543367813193	-0.272265844629532	-0.0670788484504646
1MBB	A	0.99999973376641	2.66233590098999e-07	1	7.31811396829835e-20	1	5.48684777346408e-20	0.999999999977534	2.24660532074597e-11	0.99999999674259	3.25740969128744e-09	-0.303899653079582	0.0884246243017146	-0.491420016721658	0.130660886683241	-0.479306551669273	0.0119097492861718	-0.422106163111936	0.225095346541493	-0.329833823983397	-0.014854492256545
1MJ9	A	0.999999999999894	1.06042785045275e-13	4.49241635496695e-05	0.99995507583645	0.999999999770266	2.29733609271516e-10	6.13113515506046e-08	0.999999938688648	0.998637146660525	0.00136285333947509	-0.47477655138914	-0.189474896891603	-0.174144313436246	0.314474359748881	-0.389875963002214	-0.0477676017621003	-0.153817778795888	0.368109743145164	-0.217473454495625	0.0110167150765889
1MLA	A	0.999998821234728	1.17876527218181e-06	1	3.74335123511599e-28	0.999998575792699	1.42420730114234e-06	1	3.62318365653172e-21	0.999999896683381	1.0331661884203e-07	-0.294251685269777	0.0323781146250219	-0.61320218364435	-0.236421285826827	-0.290791397577065	0.00867999735586063	-0.524539986323117	-0.114272212973352	-0.323108893050868	0.069070863452144
1MRQ	A	0.999999999983415	1.65844972712076e-11	0.999999999989578	1.04219748089322e-11	1	8.4239867403982e-18	0.999999999998885	1.11538805971235e-12	0.0966761704907716	0.903323829509228	-0.390373441289345	-0.107558714642592	-0.403102235177014	0.14329521414105	-0.464840102979005	0.00207426494869032	-0.419408591574419	0.150964479833638	-0.0619012786336222	-0.132367130257248
1MUD	A	0.999999938419534	6.15804655392708e-08	0.999999999997947	2.05338755922025e-12	0.999999999986224	1.37761381634172e-11	0.999999999963694	3.63055469295529e-11	0.946469118954421	0.0535308810455791	-0.39642624660572	-0.152045440822298	-0.479348740424162	-0.147044529079412	-0.473903215782415	-0.177632618050963	-0.453795372452727	-0.129466020034782	-0.161553923481506	-0.030211623706814
1MUG	A	0.999185077838846	0.000814922161153692	0.999999999999772	2.2818653071013e-13	0.999961417484128	3.85825158716358e-05	0.999999999999912	8.81479011412061e-14	0.278654146579349	0.721345853420651	-0.291722931495117	-0.0523257972802554	-0.647993094485533	-0.41768113686593	-0.340620608765144	-0.0118166437395239	-0.640391043827976	-0.388310223577116	-0.0815588198397915	-0.134307279897258
1NDH	A	0.999999026317037	9.73682962489122e-07	0.999999999997931	2.06878536496195e-12	0.999999999997522	2.47799489302547e-12	0.999999999776006	2.2399444154565e-10	0.990848642688246	0.00915135731175357	-0.325684738425906	-0.0977132908890009	-0.425570175448175	-0.0227160799858664	-0.45893713850022	-0.194487284371305	-0.389595031743346	-0.00567021240576029	-0.184697966277695	-0.00275634321948799
1NDI	A	0.99999999999939	6.09721011104767e-13	1	2.36597228337088e-45	1	2.17524652226134e-31	1	2.01502928626656e-35	0.999999999882584	1.17416272766772e-10	-0.313908911925753	0.0965031164097519	-0.558954353399162	0.171279761429578	-0.464413564201432	0.0774420111114011	-0.530828748652478	0.246889859584987	-0.283281055375737	-0.0830559891418296
1NLU	A	0.999999999935783	6.42166855544324e-11	1	4.7454991031727e-23	1	8.92369142910125e-22	1	4.02320241312015e-24	0.0781535276180686	0.921846472381931	-0.34885321013212	-0.0470676689918726	-0.494039600442282	-0.0212853845189909	-0.48387477890695	0.0577029000394977	-0.503809425921155	-0.00470682929050062	-0.0701187790243225	-0.134807431732181
1O8A	A	0.999999999999998	2.36143895387904e-15	1	7.02404154934183e-35	1	5.34838767894431e-34	1	3.90747863717632e-28	0.999999820241108	1.7975889157474e-07	-0.333904729605408	-0.029350952831943	-0.489585494780519	-0.0048269005239462	-0.484872710949954	0.0327718281041772	-0.448467489482197	0.0681460807592031	-0.244431470708986	-0.0863759399865286
1O98	A	0.999999999992648	7.35172598012126e-12	1	1.16673210368585e-50	0.99999999999999	9.64171380073667e-15	1	1.8435670202385e-28	1	6.32866660597408e-23	-0.313324396859103	0.0509617546099048	-0.608801504364338	-0.105919421911082	-0.35013007625739	0.0629766941482707	-0.471749171958892	0.0283913950827602	-0.463788336521451	0.201277589517003
1OG1	A	0.999989211178056	1.07888219438421e-05	1	6.21966839616162e-22	0.999802023590298	0.000197976409701518	1	2.42427087264799e-18	0.999743507494646	0.000256492505354417	-0.312255810894477	-0.00409694050255052	-0.595864084649358	0.0256677932449518	-0.294141686459476	0.11797661636928	-0.552657078328344	0.0261931395048314	-0.268871174554578	-0.0297269774233795
1OGO	X	0.999999999989616	1.03837945423272e-11	1	1.54999192692507e-22	1	1.44445561618847e-19	0.999999999999981	1.91838324847879e-14	0.999999991920322	8.07967811244544e-09	-0.311837955708126	-0.11737420483217	-0.410846898148606	-0.0961583624793063	-0.399602008245737	-0.148475006589994	-0.323374847692105	-0.00407777265688469	-0.263023353122397	0.0807209694822312
1OJ4	A	0.999964862531093	3.51374689066515e-05	1	1.39924493022968e-26	1	8.9564529823347e-22	1	3.90149625259172e-22	0.999964136970576	3.58630294246242e-05	-0.279249950107701	0.0843296955463571	-0.624297749649132	-0.24908970988263	-0.555355287982545	-0.136656373741637	-0.566126402437537	-0.173242164169361	-0.267373130392774	0.0163676194722127
1ONR	A	0.999992988332908	7.01166709146525e-06	1	4.19503468376537e-22	0.999999999950058	4.99418281899632e-11	0.999999999963547	3.64533777561007e-11	0.999999999988492	1.15079450569217e-11	-0.317282784043058	0.174684527890017	-0.525576576881396	0.108056223427589	-0.42085384734071	0.209345313901356	-0.44728885702462	0.261989061229158	-0.399534829325617	0.119952435525589
1OPM	A	0.99921464689896	0.000785353101040052	1	6.51220826990146e-19	0.999999965167803	3.48321972141024e-08	0.99999999999999	1.0214955637721e-14	0.999936252360138	6.37476398619651e-05	-0.234411912452703	0.101698208616527	-0.493645859195472	-0.0953584914826913	-0.338151157907148	0.102864054080889	-0.433506676237414	-0.0181121507739296	-0.247749359850917	0.0319041820692747
1OXA	A	0.999998712357776	1.28764222439319e-06	0.999999984391166	1.56088343072657e-08	0.999999999999935	6.51563483320812e-14	0.999999998302097	1.69790283804714e-09	0.0981064658513517	0.901893534148648	-0.259594376826278	-0.0495547189178745	-0.292550589168048	-0.0162348702084042	-0.374728073028419	-0.0251527234327505	-0.30894144657929	0.00970750883729444	-0.0495726376189344	-0.115671079176879
1OYG	A	0.999999999995067	4.93263205582459e-12	1	6.13312251910549e-43	0.999999999893606	1.06393662855094e-10	1	1.58871582965755e-34	0.999999996139572	3.86042763654656e-09	-0.334450273151933	-0.0167592735006927	-0.598323239622302	-0.0366738199937489	-0.316278333031803	0.0318479012086687	-0.54625051661442	-0.0250400856911728	-0.292980483957086	0.0410951662688325
1P1X	A	0.999999999997807	2.19292083199764e-12	1	5.50185576521719e-17	0.999999999999988	1.18184608309676e-14	0.999999999999996	3.87397185926295e-15	0.985996769700607	0.0140032302993933	-0.481840382209241	-0.219589374356548	-0.53429039084365	-0.189609936180455	-0.503652528263236	-0.188116068729796	-0.495144658817869	-0.125141880390721	-0.182927564880814	0.000504738072101723
1P3D	A	0.999999999958145	4.18545938967196e-11	1	3.29106449600514e-26	0.999999999189743	8.10256538784307e-10	1	5.49678399098002e-17	0.999999999401274	5.98725454635871e-10	-0.322691101915106	-0.0592339441082022	-0.491143579812906	0.120730073742252	-0.298530433582295	-0.00994096246175258	-0.427469506967429	0.185500312229894	-0.301028335309023	0.0199152804195996
1P5D	X	2.10463865015741e-05	0.999978953613498	1	2.78665111063677e-56	1.19835412474836e-05	0.999988016458753	1	1.04952509936436e-38	1	2.65515432868112e-18	-0.129686625118201	0.249742248460213	-0.689121542871669	-0.27831010000915	-0.124655341909927	0.25194697956415	-0.59062734155661	-0.206918955077863	-0.420210659493438	0.125999202761601
1PA9	A	0.999999995173313	4.82668749755232e-09	0.999999999998381	1.61908532126141e-12	0.999999999999987	1.25907928586474e-14	0.9999999999992	8.00028226562847e-13	0.330711316664714	0.669288683335286	-0.359970946689431	-0.0388286043610766	-0.424379749285406	-0.062811080536274	-0.452786121084348	-0.000200046028244489	-0.425707804263772	-0.0166537796677167	-0.0835512436987845	-0.109482508232332
1PII	A	0.999999999999997	3.22297920387848e-15	1	5.28432452784325e-32	1	1.08097912143722e-39	1	2.32828942478412e-34	0.00438670240585883	0.995613297594141	-0.371306942255999	-0.0264485375321637	-0.527219914027652	0.083592770659953	-0.579002460491668	-0.106145347736052	-0.545617267482172	0.103284424377911	-0.110537896226711	-0.188802790945927
1PKN	A	0.999999674663016	3.2533698376845e-07	1	1.40426788483003e-30	0.999999961648262	3.83517384158281e-08	1	1.34145848398556e-22	0.999999989531783	1.04682171449516e-08	-0.237636443118251	0.0014752218053136	-0.484450661534433	0.00378329621452363	-0.258239382530143	0.0506614782781287	-0.423767928340496	0.0443914242961935	-0.272019962388401	0.0732346093279455
1PMI	A	0.999999999788914	2.11086108060049e-10	1	1.07971705696736e-38	0.999999999997966	2.03396516174181e-12	1	3.64354776736793e-22	1	2.96336737132265e-17	-0.310416281239409	0.00743245257895671	-0.578326585550048	-0.0986946781262596	-0.339720297849447	-0.0162022464231834	-0.44935402241713	0.0341046159693758	-0.416937072019088	0.133464856132075
1PP4	A	0.999999999571753	4.2824703495413e-10	0.999999958857599	4.1142401240938e-08	0.999999999999984	1.5973494223188e-14	0.999999519505385	4.80494614837557e-07	0.921128326168429	0.0788716738315711	-0.470848788421076	-0.251757979656912	-0.374712494914048	0.0728613551726016	-0.515024221550597	-0.186856682304954	-0.35836990030687	0.111802322478689	-0.15638869243447	-0.0604811280640294
1PS9	A	0.999999999968849	3.11507546467849e-11	1	2.74930778296448e-37	0.999999559060425	4.40939574892959e-07	1	2.69522241047472e-25	0.99999999999898	1.02006712777274e-12	-0.269603909088298	0.0578779941070204	-0.471174656461712	-0.0106763956486102	-0.256356811411142	0.15512580925549	-0.424551047322692	0.172265588379096	-0.293669410234822	-0.08865462022346
1PTD	A	0.999999999941322	5.86783344900057e-11	1	3.86013189557191e-23	0.99999999999989	1.09938332640008e-13	1	1.17825889427562e-19	0.999672494075941	0.000327505924059317	-0.386566157688516	-0.0516419965913432	-0.544573543838503	-0.055323422074596	-0.434155501810282	-0.0849689099086156	-0.505068052993855	0.00176492991407323	-0.230310294536545	-0.0169511541575488
1PUD	A	0.999992920311375	7.07968862534451e-06	1	2.96586358404339e-22	0.999999998758789	1.24121136095753e-09	1	2.78219244966889e-22	0.484023195555395	0.515976804444605	-0.252733763288325	-0.047422400842413	-0.518227634880885	-0.212564188332999	-0.335215793381949	-0.0943733374486668	-0.526435935734148	-0.236754679974471	-0.096907428015095	-0.0986482009892442
1PYL	A	0.979725041646223	0.0202749583537773	0.988546091314952	0.0114539086850482	0.997393719260015	0.00260628073998541	0.993303630708753	0.00669636929124642	0.367823208285194	0.632176791714806	-0.296487891355391	-0.101577125686597	-0.301258164922057	-0.0359287462527952	-0.349009653577422	-0.068367489774956	-0.316200188526506	-0.00944003003310535	-0.0290459233232235	-0.110321146560295
1Q91	A	0.999999999996633	3.36659923593313e-12	0.999999999929251	7.07487223855102e-11	0.999999999905075	9.49248930777828e-11	0.999999950383746	4.96162538587806e-08	0.99857611215791	0.00142388784209007	-0.520830702794269	-0.207713210185068	-0.472517819913622	0.107938736261627	-0.463584729577297	-0.063505336247573	-0.440097668556165	0.202547472992192	-0.255618035578728	-0.00412276048114709
1QAM	A	0.998754297066377	0.00124570293362291	0.99999999962064	3.7935965464234e-10	0.994338239787103	0.0056617602128972	0.999999985708217	1.42917829998228e-08	0.974142460581587	0.0258575394184134	-0.235204353574348	0.00108330881335887	-0.430198749124408	-0.140845680337478	-0.221059469070891	0.0780840533024102	-0.379846773433337	-0.0456230044044502	-0.176311137184671	-0.0263450162559447
1QAZ	A	0.999721057483789	0.000278942516210713	0.999889807763321	0.00011019223667887	0.999999024010455	9.75989545291032e-07	0.999825985425112	0.000174014574887735	0.612296660019589	0.387703339980411	-0.275310690388218	-0.177977864766273	-0.235875974201608	-0.0728294059735628	-0.316344541032262	-0.161966161163075	-0.225535261970003	-0.0536492231615747	-0.0588670044182603	-0.0294467623136589
1QBA	A	1	4.18894512374867e-26	1	5.52588793662836e-31	1	9.28649340178939e-37	1	3.03629700394321e-17	0.999999999999982	1.81994315096706e-14	-0.364942913250734	-0.0818150632728756	-0.404654882223801	0.127615649705905	-0.421633813473454	-0.0483948967623563	-0.358192329076561	0.217925391003403	-0.272391534758203	-0.0578061759345974
1QFM	A	0.999951295178494	4.87048215061246e-05	1	1.39954745552027e-40	1	5.62662857816394e-17	1	6.07512983925594e-32	0.999999997696267	2.30373257745467e-09	-0.194848467867138	0.102375692341736	-0.48064621959174	0.0485378784538604	-0.323383901731178	0.0656049143514857	-0.438495563220974	0.0978820589706214	-0.241538292387997	-0.0606881686337546
1QGX	A	0.99999999951694	4.83059523969227e-10	1	3.61320613318133e-26	1	3.98896465042602e-23	1	2.83363421683625e-18	0.999999987248862	1.27511379755394e-08	-0.33893329791801	-0.0289052610052012	-0.538208353770362	0.104819361556983	-0.519933382576238	-0.153277839132352	-0.474952518746551	0.164295770727333	-0.324184949148949	0.0911342573332931
1QJE	A	0.999998779592882	1.22040711787292e-06	0.999999999999907	9.24917349314611e-14	0.999999970801565	2.91984353183363e-08	0.999999999998441	1.55921975008448e-12	0.944002487256157	0.0559975127438435	-0.296630910299098	-0.0937289719631931	-0.433695209599146	-0.156540394479522	-0.328307351362583	-0.0889185698341564	-0.413485978037865	-0.144899406876026	-0.134842581788192	-0.0327427000546248
1QK2	A	0.999999999999852	1.48069035449085e-13	1	2.59964972654848e-30	1	2.03045799818026e-18	1	2.59538272536996e-24	0.999998998356929	1.00164307067921e-06	-0.397995582872841	-0.0982005328243672	-0.573501223650835	-0.152444998249791	-0.456334644988464	-0.0948923066362583	-0.517823702538592	-0.113424571939019	-0.277614231916317	0.0639037935026461
1QWN	A	1	5.0263361072432e-22	1	2.12172856151538e-32	1	5.9695124660451e-59	0.999999999996021	3.97896987729197e-12	1	5.33235643128557e-21	-0.305711605256164	0.0372634191050047	-0.388130192441948	0.138720607982399	-0.483478185644769	-0.0426257314694766	-0.310591170663383	0.220122939426136	-0.301670687020273	-0.057778410685982
1R1J	A	0.999999999999992	7.59249361354342e-15	0.999999795055648	2.04944352442473e-07	1	3.85860642988509e-23	0.11424895485605	0.88575104514395	0.999999973565165	2.64348344586383e-08	-0.301988706476766	-0.0469096709880428	-0.287083304321689	0.202232089843736	-0.373630306454082	0.0453117506648064	-0.272302974963516	0.282102363972749	-0.237178373697099	-0.0879098917523365
1R44	A	0.999993388511378	6.61148862222655e-06	0.999999999999365	6.3498628155821e-13	0.999999996924732	3.07526818057231e-09	0.999999999999703	2.97235377426374e-13	0.318846247093279	0.681153752906721	-0.336229000059289	-0.0433444770166163	-0.496898583877234	-0.0740408564184225	-0.421008481002381	0.0322789853164196	-0.498545562237404	0.012682592498966	-0.119936334761266	-0.147527901582298
1R4Z	A	0.999982824252168	1.71757478318296e-05	0.999999828266178	1.71733821910747e-07	0.999995669118261	4.33088173870037e-06	0.999999832127468	1.67872532018932e-07	0.494315049611544	0.505684950388456	-0.375945033790992	-0.171303072032802	-0.401186533345059	0.0379003391692017	-0.369873894447962	-0.0953372898240994	-0.402457817972316	0.0489783849234632	-0.0875788996605967	-0.08900657120308
1RBN	A	0.99999954702619	4.52973809681438e-07	0.999999233040155	7.66959845312564e-07	0.999999998322598	1.67740228487343e-09	0.999999897771731	1.02228268799606e-07	0.117613445441564	0.882386554558436	-0.509512606737379	-0.25079848964019	-0.49039364556912	-0.216411762774249	-0.537620397174228	-0.12293952423944	-0.516302039011838	-0.221713700304686	-0.0236542352532267	-0.180340569563196
1RDD	A	0.997978757433678	0.0020212425663218	0.999990683467078	9.31653292232357e-06	0.999357341679015	0.000642658320984753	0.999985748962641	1.42510373587161e-05	0.604689621717923	0.395310378282077	-0.292246867871612	-0.0959622167811666	-0.400683521660134	-0.15879093261291	-0.304786666264859	-0.051617113023028	-0.390520328912389	-0.145806837283776	-0.0826065419265748	-0.0369034105522038
1RU4	A	0.999999999991837	8.16266773459219e-12	1	3.02747794348258e-22	0.999999999731097	2.68903353762922e-10	1	1.96918761358857e-17	0.999984625988006	1.53740119941304e-05	-0.380962415036865	-0.169500967696507	-0.530762898826941	-0.28244154072093	-0.345061793966679	-0.128273983159885	-0.448856273090664	-0.179237800689514	-0.238360248631609	0.0554496015897433
1S3I	A	0.998669942319243	0.00133005768075689	0.999999999979606	2.03944606604509e-11	0.999999999999053	9.466727708055e-13	0.998570538920468	0.00142946107953165	0.999999985753157	1.42468427959195e-08	-0.216054121430925	0.0682513959800218	-0.391867256612338	0.0795771248695232	-0.439200282011025	-0.182676415408578	-0.28620290397221	0.204681668241251	-0.376527317583562	0.185946153744394
1S95	A	0.999772404913741	0.000227595086259323	1	4.0524569946445e-28	0.999999992684084	7.31591625839391e-09	1	2.04259130493174e-25	0.998019949993237	0.00198005000676335	-0.232894351970782	0.0631049978486093	-0.570422498936529	-0.0652644548711861	-0.331737810530786	0.0308608972330721	-0.546305805531294	-0.0594009155316744	-0.196822646745388	-0.0331277180046486
1SCA	A	0.999999999999993	6.94495702342268e-15	1	6.69557470981632e-26	1	8.26516590114962e-17	1	1.8418135333812e-22	0.999636600479914	0.000363399520085664	-0.472821404306638	-0.122316019323331	-0.587373422359747	0.00487568897020831	-0.488836660681389	-0.0525490958015965	-0.554998332205557	0.0538368977020401	-0.241110100880099	0.0456350406372081
1SLL	A	0.999870506226407	0.000129493773592638	0.999999999995127	4.87286834197973e-12	0.671085809094988	0.328914190905012	0.999998433684011	1.56631598886819e-06	0.999996888976691	3.11102330857883e-06	-0.162727885723725	-0.0216731934126897	-0.287643200473513	-0.0979481273101579	-0.0867109345734565	0.07370173618343	-0.198277410221366	-0.0271174841879682	-0.20763879301651	0.0818392915076123
1SML	A	0.999999993452111	6.54788924953029e-09	0.999992221093227	7.77890677339768e-06	0.999999999849542	1.50458117832819e-10	0.999999468334841	5.31665158744372e-07	0.0639741231381923	0.936025876861808	-0.379635390812874	-0.11767218609645	-0.291497376101808	0.0186379305240154	-0.397397153024906	-0.0427640410340113	-0.321148259995911	0.015009913625599	0.0273052270559358	-0.143884386209303
1SNZ	A	0.999994526420133	5.47357986725919e-06	0.999999528216221	4.71783778701063e-07	0.99999999999897	1.0299440247085e-12	0.999999979114977	2.08850235885601e-08	0.0423915914173394	0.957608408582661	-0.277620784058382	-0.0985827343267584	-0.295763314731722	0.0826258955996738	-0.400825964035107	-0.12066552249245	-0.321933819633649	0.0811028119211612	-0.032640368434263	-0.137869228526699
1TAH	B	0.999999999999013	9.86601841157375e-13	1	7.99435059556726e-18	1	1.83223257115286e-17	1	2.20443444289739e-16	0.96500425597445	0.03499574402555	-0.418000215137351	-0.134196311763767	-0.470254197712437	0.0482056782286558	-0.469442563543233	-0.0808856982089069	-0.454895214226194	0.0713804594400295	-0.149107578193485	-0.0402689647451823
1TLP	E	0.999994927309039	5.07269096093149e-06	1	1.16744892210277e-20	0.999725359436326	0.00027464056367391	0.999999999999948	5.18618778195302e-14	0.999999774892713	2.25107286582249e-07	-0.277275131971216	0.0532109848403575	-0.502648811177575	0.0272506207762144	-0.254865361474455	0.123080694737492	-0.432424666794554	0.115390474045803	-0.30778372426137	0.0513972120363527
1U3F	A	0.993346223173898	0.00665377682610217	0.999999955925009	4.4074991210095e-08	0.999586764824635	0.000413235175364632	0.999999934700229	6.52997710260036e-08	0.597027780902096	0.402972219097904	-0.245427800771793	-0.0328199917758742	-0.438568696713651	-0.083898603488567	-0.301156426461479	0.00785765822156615	-0.429411475227648	-0.0454151837762316	-0.103457683274448	-0.0771334140463456
1U5U	A	0.91318237371424	0.0868176262857595	0.999760856192864	0.000239143807135467	0.996348651358378	0.00365134864162221	0.862776709429685	0.137223290570315	0.998498307793694	0.00150169220630589	-0.124346402806165	0.0521583427878587	-0.230116994030662	0.0938321729685304	-0.177644326584298	0.037615107560237	-0.169718960858769	0.137833360330806	-0.203008439188791	0.0809131922486731
1UAS	A	0.999902734267323	9.72657326768798e-05	1	1.10847018231596e-20	0.99999999998442	1.55797744124634e-11	0.999999999949336	5.06642013318141e-11	0.999999999781212	2.18787655361939e-10	-0.257167045686404	0.131280386005933	-0.474875421947342	0.0410422843108857	-0.374019813044068	0.114554056599381	-0.38555248965919	0.171805489326453	-0.354123455027663	0.105081291752775
1UN1	A	0.996456707620221	0.00354329237977923	0.999994414389244	5.58561075629546e-06	0.999982381702984	1.76182970155247e-05	0.998711958319292	0.00128804168070759	0.995687723702972	0.00431227629702794	-0.214277845914034	0.0689229282103255	-0.355861946366392	0.209318912662017	-0.293161275280325	0.0885178238881105	-0.330902254292382	0.252964531374474	-0.201314160182855	-0.0246479828215976
1VID	A	0.999999994530727	5.46927318434502e-09	0.999999999989876	1.01238462547934e-11	0.999999956145887	4.38541131952885e-08	0.999999999975947	2.40528208976621e-11	0.703779007779383	0.296220992220617	-0.44951536454292	-0.214487494718773	-0.476716563271466	-0.141067860527141	-0.392514288973202	-0.0905446693662648	-0.457724387916937	-0.0741918255856675	-0.111789672407474	-0.0666359771986353
1VLB	A	1	1.11586012647493e-27	1	1.31940200799333e-29	1	1.85162924001327e-39	1	3.66958937841722e-28	0.965292864871901	0.0347071351280987	-0.363842502212607	-0.0717121155220281	-0.388483145883437	0.129712484512178	-0.422978970967099	0.0215672736648765	-0.389142401299086	0.156836842988076	-0.151758278836021	-0.125857817854697
1VNC	A	0.999999999999958	4.23035822493701e-14	0.999999999999868	1.31888100366856e-13	1	1.490471720043e-17	0.999999999654772	3.45227962848344e-10	0.999618113976019	0.000381886023980667	-0.361044719696606	-0.179484367322065	-0.320251592026272	0.0722596796547582	-0.371769223017262	-0.118806912205546	-0.289360504046661	0.108285263423093	-0.165260543596499	0.0190905461466057
1VQ1	A	0.999999999856064	1.43936424735773e-10	1	2.35639895546427e-18	0.99999999999841	1.5899423230239e-12	0.999999999999999	6.69234235469517e-16	0.996491316533201	0.00350868346679942	-0.437845576353614	-0.199227737448544	-0.521058900782043	-0.0898528442737648	-0.454782600915095	-0.157498351061503	-0.487927319527557	-0.0786066464953348	-0.205857022451508	-0.0185201278108017
1W0H	A	0.999178994648007	0.000821005351992848	1	7.60516219646453e-18	0.999999982584467	1.74155326071414e-08	1	2.37590257574163e-16	0.968983261581399	0.0310167384186006	-0.265963890691984	0.0111574639064117	-0.578386742004558	0.0299177491507518	-0.416161370988697	0.0773187675316175	-0.55737123166333	0.0337265721058898	-0.199605439171363	-0.0718522367649002
1XQW	A	0.999826297870062	0.000173702129938008	1	2.02987674810756e-16	0.999999999744889	2.55110936743095e-10	0.999999999999998	1.44643191787157e-15	0.876933876794411	0.123066123205589	-0.244083747632373	0.0413955717251539	-0.473482656639543	-0.0680860306952751	-0.376153440513805	-0.014778835038723	-0.458205702472124	-0.00303697192993958	-0.161566124449506	-0.113245698749471
1Y9M	A	0.999999999999999	6.70909932888488e-16	1	7.44152079661625e-30	1	7.62733101372796e-20	1	1.36781560863428e-19	0.999999999945596	5.44044149608843e-11	-0.357897239972089	-0.0437203228595868	-0.482338704101918	0.0730651173316881	-0.397775438505739	-0.0441698520826103	-0.40767614613062	0.1167780568105	-0.301588819434618	0.0626431588214256
1YON	A	0.999993901175858	6.09882414171834e-06	1	1.76036668773793e-28	0.999999999996457	3.54333111189069e-12	1	1.13116104911901e-20	0.999999984437524	1.55624759331423e-08	-0.280987297049042	0.0016197800803402	-0.625376513139245	-0.238127852970096	-0.408336025178352	-0.0426280880057643	-0.550102408062176	-0.211663007274291	-0.346304756702742	0.0678236106067635
1YSC	A	0.999999962110852	3.78891479006363e-08	1	8.2222345020526e-50	1	3.40692790198366e-21	1	3.91291439105204e-45	0.99997898737128	2.10126287201524e-05	-0.28061752434344	0.0289542899727129	-0.687152056524164	-0.311505884903533	-0.447921079559314	0.00687267540120365	-0.658243654885417	-0.280815383523711	-0.232410204037898	-0.0659765530276365
1ZE1	A	0.999999998524434	1.47556616242778e-09	0.999999999999704	2.95612798712109e-13	0.999999889511114	1.10488886485792e-07	0.999999996316963	3.68303701044643e-09	0.999919743116395	8.02568836053382e-05	-0.415178723773145	-0.235690899482368	-0.414295544608113	-0.0311776345907244	-0.339419676388791	-0.134969900784581	-0.344341230001775	0.0104811094192545	-0.25058417464596	0.0600742487795413
1ZIO	A	0.99999995925402	4.07459797846325e-08	1	1.33710366547337e-17	1	5.54231032481026e-16	1	9.1996185201162e-18	0.407592001598925	0.592407998401074	-0.391019304429546	-0.0951943236427345	-0.552266685074761	-0.0756872748260881	-0.538651901825019	-0.13692579466982	-0.551758581143784	-0.0386104168983328	-0.140595806215086	-0.152117030239381
206L	A	0.999160674853401	0.000839325146598909	0.999999011646402	9.88353597489066e-07	0.998075069470666	0.00192493052933412	0.99999986002203	1.39977969811258e-07	0.124057386894314	0.875942613105686	-0.323230274041763	-0.150514853075953	-0.396190236041154	0.00650766338942578	-0.272657813758817	-0.00886929608705795	-0.421514952387083	0.0279697061833385	-0.060337957251184	-0.16551551700942
2A0N	A	0.996871024824171	0.00312897517582897	1	7.16514220342489e-18	0.999999936722875	6.3277125273094e-08	0.999999999999953	4.73705756217343e-14	0.999848765642095	0.000151234357905019	-0.222192166114488	0.0684910781577218	-0.628393112489212	-0.413751631885017	-0.356342177048527	-0.0609261288688948	-0.572263989991126	-0.375817210995374	-0.277008446231067	0.0984802059867734
2ABK	A	0.999503780142993	0.000496219857006895	0.999999999999926	7.42346480809213e-14	0.999957108245071	4.28917549285829e-05	0.999999999930646	6.93543014276818e-11	0.99893077612936	0.00106922387063983	-0.264003195126771	-0.0114878791299549	-0.502563312217665	-0.0674474253335933	-0.305309315111501	-0.0502032642703888	-0.446605964369589	0.0272297633973136	-0.252326024423191	-0.0308769221093069
2ACY	A	0.214227843544411	0.785772156455589	0.226945691272728	0.773054308727272	0.938377527194514	0.0616224728054862	0.87207680236456	0.12792319763544	0.0412853410931878	0.958714658906812	-0.0261475664544589	0.163829634375195	-0.228348266151088	0.2748775224317	-0.236630164723685	0.0452381546826363	-0.320148294317516	0.258146906730855	0.100127977841764	-0.267528031429264
2AYH	A	0.995598169742633	0.00440183025736672	0.999999999999617	3.82842650106414e-13	0.999998020979733	1.97902026720567e-06	0.999999998931153	1.06884687097862e-09	0.999641945369814	0.000358054630186271	-0.23676279552071	0.0836535808673132	-0.487507662555578	-0.0644347406905422	-0.341459979657172	0.0351172345780402	-0.420412038842493	0.0379034805990953	-0.274649944503913	0.0653168841395799
2CPO	A	0.999998709789577	1.29021042308878e-06	0.994280644115392	0.00571935588460764	0.999999932338123	6.76618768606314e-08	0.969885381250877	0.0301146187491231	0.843696887237733	0.156303112762267	-0.383128807354357	-0.255914648796803	-0.199615399098487	0.0776217811586813	-0.367948518580151	-0.184610434913145	-0.192920853479153	0.120495526815449	-0.108998583609029	-0.0252233593432331
2CPU	A	0.999999999797738	2.02261977494085e-10	1	1.55377791879456e-41	1	6.01254036833299e-32	1	4.96420353714262e-41	0.761616701535836	0.238383298464164	-0.293707320361022	-0.00508643740998314	-0.563228978226185	-0.0439660390789443	-0.505299252540825	-0.0658861103270726	-0.56085816931012	-0.0522373747950386	-0.157507424627426	-0.142200835179653
2DLN	A	0.999999992528273	7.47172741277682e-09	1	1.40446523072008e-19	0.999900252341469	9.97476585313215e-05	0.999985588674347	1.44113256531942e-05	0.99999999999999	9.74542539882844e-15	-0.344457479178208	0.0631821519031149	-0.504955464821826	0.102791366898855	-0.285504709662702	0.15655023990779	-0.389134915663173	0.295451165169116	-0.461045107464003	0.166485470422748
2EBN	A	0.999999777900757	2.22099242489733e-07	0.998179123286099	0.00182087671390094	0.999999957120718	4.28792819855432e-08	0.729376787219486	0.270623212780514	0.995107521112445	0.00489247888755539	-0.379744959726429	-0.216961193591088	-0.225962178696198	0.0901025804551445	-0.355692758321064	-0.126824568406008	-0.179604877282749	0.159691070314724	-0.195521833307023	0.040962931939784
2ENG	A	0.999865464708119	0.000134535291880514	0.999999932714448	6.72855523253594e-08	0.999981003753992	1.89962460079121e-05	0.999992632720446	7.3672795541339e-06	0.990949697174875	0.00905030282512492	-0.31106981598672	-0.12124888514965	-0.424815287300588	-0.192865466118342	-0.33421996803639	-0.110958205428832	-0.349396261344455	-0.121593000030835	-0.226264925869696	0.0819564492302609
2F61	A	0.999877664805347	0.000122335194652615	1	9.12828903931303e-57	0.999999999733526	2.66473938653249e-10	1	3.14641937765376e-49	0.999999970988328	2.90116722497843e-08	-0.222296627142647	0.119678555065158	-0.658960097371415	-0.221497236426696	-0.309234041719203	0.108292978056752	-0.626793710983505	-0.219966047171092	-0.263196925151938	-0.0441096088247867
2F9R	A	0.999997249006652	2.75099334764548e-06	0.999999985567608	1.4432391620463e-08	0.999999992045498	7.95450225780685e-09	0.99999999592283	4.07717017875522e-09	0.220273726091526	0.779726273908474	-0.32763841166455	-0.153065362167414	-0.345792133189538	-0.0255708908359003	-0.377337963505489	-0.149895351906961	-0.356930581039064	-0.0267053025707101	-0.0421661459545474	-0.102925864557361
2NLR	A	0.999989914894829	1.00851051710931e-05	0.999996413662943	3.58633705716298e-06	0.999999809610624	1.90389375461388e-07	0.999928969341894	7.10306581062725e-05	0.951939812168528	0.0480601878314715	-0.379314908480606	-0.224470772800409	-0.330002766807483	0.0483693466128249	-0.38848555062768	-0.154614174192453	-0.305873122191449	0.109990248807145	-0.16301983833846	0.00580071190178445
2NMT	A	0.999999991715645	8.28435540721260e-09	1.10688404940748e-08	0.99999998893116	1	1.91867430342563e-17	7.18720486513967e-09	0.999999992812795	0.606310966761642	0.393689033238358	-0.299247139320159	-0.0748694832679969	-0.307785554513839	0.412325801325703	-0.415001784282467	-0.0810309766437625	-0.323415228415904	0.425130629235091	-0.101088613401794	-0.0905049827358469
2PEC	A	1	4.30805326521493e-16	1	1.97541344287161e-17	0.999999999999998	1.45293648485953e-15	0.999999999999883	1.16737826113511e-13	0.999830810690092	0.000169189309908316	-0.500803105814997	-0.289808096413987	-0.471308548562353	-0.179248108435193	-0.47822985386591	-0.251911478644143	-0.407550643398097	-0.111192479966767	-0.226372631014529	0.0570628360851508
2PIA	A	0.999999998271028	1.72897195021703e-09	1	3.98114127513629e-27	1	1.33880376171256e-18	1	4.49272335164026e-26	0.918600008851142	0.0813999911488578	-0.351859395664843	-0.0802513746315861	-0.561507342246145	-0.00421327562805357	-0.480606526774864	-0.0787811293796886	-0.552488061089067	0.0234466099680703	-0.1816273863592	-0.135189821254089
2PTH	A	0.999766950718328	0.000233049281672237	0.0286351160270679	0.971364883972932	0.999997808617827	2.19138217310161e-06	0.0981888209039217	0.901811179096078	0.2130637896674	0.7869362103326	-0.311402862018893	-0.12333167968387	-0.0976601674670342	0.212262965307104	-0.363600813691132	-0.0821069823135975	-0.138251450211883	0.203461659508215	-0.0122473602840331	-0.116602619544403
2SQC	A	1	1.04834837058196e-16	1	9.22493521295263e-33	1	4.15833606915476e-24	1	1.97290980339715e-24	0.999999995324198	4.67580177965272e-09	-0.334069850588297	-0.0147280672544615	-0.471405863246572	0.120044072894708	-0.398467576062299	-0.0081585564389931	-0.436997207511433	0.189803251570232	-0.253952798821557	-0.0712521240060498
2THI	A	0.999999240683633	7.59316366446652e-07	0.99998935839109	1.06416089101274e-05	0.999999999209733	7.90266968546175e-10	0.99975935024655	0.000240649753450045	0.957661637239279	0.0423383627607209	-0.325128525956247	-0.182500115866133	-0.257095737348758	0.0714648625329071	-0.368125856643157	-0.171432407822349	-0.228181309872704	0.086086030168161	-0.131213340703018	-0.0116585668865781
2TPS	A	0.996368790754428	0.00363120924557218	0.999999999999986	1.44782400816712e-14	0.999999989337135	1.06628652175869e-08	0.999999999999989	1.06810284109535e-14	0.424536524743736	0.575463475256264	-0.221519754192736	0.0250874929400412	-0.499871207209932	-0.0741221359758461	-0.397032203874225	-0.0951485008240466	-0.501758000348487	-0.0729776528711152	-0.0888670389016192	-0.102782971586597
5EAT	A	1.73903820480787e-05	0.999982609617952	0.999999905283068	9.4716932120371e-08	0.00169566526224476	0.998304334737755	0.999999999999701	2.98578460428292e-13	3.1523137864684e-06	0.999996847686214	0.0460451346939197	0.205909564716296	-0.24288323757506	-0.00235097304576314	-0.0943532083802692	0.179955032198943	-0.322177419109874	-0.0341905715080133	0.0790357189026287	-0.229045213587356
7ATJ	A	0.999999996241809	3.75819062251532e-09	1	3.37406384904078e-17	0.99999999999988	1.20432958106884e-13	1	2.97469073290696e-19	0.00873929529525155	0.991260704704748	-0.359104929196732	-0.103902752202139	-0.469268297442294	-0.00520192513160521	-0.421392936390455	-0.020675595816434	-0.494228134436242	0.0181313464599266	-0.0630182635484166	-0.185465914957589
